# Supplementary material for: CO/CO and NO/NO coupling at a hidden frustrated Lewis pair template
Source: Chem Sci. 2017 Jan 4;8(3):2457–63. doi: 10.1039/c6sc04459j (PMC5369402; doi:10.1039/c6sc04459j)
Supplement: Supplementary file 2 [file SC-008-C6SC04459J-s002.cif]

# Electronic Supplementary Material (ESI) for Chemical Science.
# This journal is © The Royal Society of Chemistry 2017

####################################################################### 
# 
# This file contains crystal structure data downloaded from the 
# Cambridge Structural Database (CSD) hosted by the Cambridge 
# Crystallographic Data Centre (CCDC).
# 
# Full information about CCDC data access policies and citation 
# guidelines are available at http://www.ccdc.cam.ac.uk/access/V1 
# 
# Audit and citation data items may have been added by the CCDC. 
# Please retain this information to preserve the provenance of 
# this file and to allow appropriate attribution of the data. 
# 
#######################################################################

data_erk8288
_database_code_depnum_ccdc_archive 'CCDC 1506872'
_audit_update_record             
;
2016-09-27 deposited with the CCDC.
2017-01-04 downloaded from the CCDC.
;

_chemical_name_systematic        ?
_chemical_name_common            ?
_chemical_formula_moiety         ?
_chemical_formula_sum            'C49 H32 B2 F22 N O2 P'
_chemical_formula_iupac          ?
_chemical_formula_weight         1137.34

_chemical_melting_point          ?

_space_group_crystal_system      monoclinic
_space_group_name_H-M_alt        'P 1 21/n 1'
_space_group_name_Hall           '-P 2yn'
loop_
_space_group_symop_operation_xyz
'x, y, z'
'-x+1/2, y+1/2, -z+1/2'
'-x, -y, -z'
'x-1/2, -y-1/2, z-1/2'

_cell_length_a                   12.2342(14)
_cell_length_b                   24.232(3)
_cell_length_c                   18.5607(19)
_cell_angle_alpha                90
_cell_angle_beta                 100.311(7)
_cell_angle_gamma                90
_cell_volume                     5413.6(10)
_cell_formula_units_Z            4
_cell_measurement_reflns_used    7831
_cell_measurement_theta_min      3.6481
_cell_measurement_theta_max      66.5445
_cell_measurement_temperature    100.(2)

_exptl_crystal_description       plate
_exptl_crystal_colour            colourless
_exptl_crystal_size_max          0.220
_exptl_crystal_size_mid          0.080
_exptl_crystal_size_min          0.030
_exptl_crystal_density_diffrn    1.395
_exptl_crystal_density_meas      ?
_exptl_crystal_density_method    'not measured'
_exptl_crystal_F_000             2288

_exptl_absorpt_coefficient_mu    1.487
_exptl_absorpt_correction_type   multi-scan
_exptl_absorpt_process_details   
;
Bruker AXS (2014). SADABS, Version 2014/2, Bruker AXS Inc., Madison, Wisconsin,
USA.
;
_exptl_absorpt_correction_T_min  0.74
_exptl_absorpt_correction_T_max  0.96

_exptl_special_details           
;
;

_diffrn_ambient_temperature      100.(2)

_diffrn_source                   'fine-focus sealed tube'
_diffrn_source_type              'fine-focus sealed tube'

_diffrn_radiation_type           CuK\a
_diffrn_radiation_wavelength     1.54178
_diffrn_radiation_monochromator  graphite

_diffrn_measurement_device_type  'KappaCCD APEXII'
_diffrn_measurement_method       'phi / omega scans'

_diffrn_detector_area_resol_mean 8.3333

_diffrn_reflns_number            55619
_diffrn_reflns_av_R_equivalents  0.1149
_diffrn_reflns_av_unetI/netI     0.1018
_diffrn_reflns_theta_min         3.03
_diffrn_reflns_theta_max         65.08
_diffrn_reflns_theta_full        65.08
_diffrn_measured_fraction_theta_max 0.962
_diffrn_measured_fraction_theta_full 0.962
_diffrn_reflns_limit_h_min       -12
_diffrn_reflns_limit_h_max       14
_diffrn_reflns_limit_k_min       -28
_diffrn_reflns_limit_k_max       28
_diffrn_reflns_limit_l_min       -21
_diffrn_reflns_limit_l_max       21

_refine_special_details          
;
Reflections were merged by SHELXL according to the crystal
class for the calculation of statistics and refinement.

_reflns_Friedel_fraction is defined as the number of unique
Friedel pairs measured divided by the number that would be
possible theoretically, ignoring centric projections and
systematic absences.

One CF3 group and one C6F5 group were found disordered over 
two positions in the asymmetrical unit. Several restraints 
(SADI, SAME, ISOR and SIMU) were used in order to improve 
refinement stability. 
;

loop_
_platon_squeeze_void_nr
_platon_squeeze_void_average_x
_platon_squeeze_void_average_y
_platon_squeeze_void_average_z
_platon_squeeze_void_volume
_platon_squeeze_void_count_electrons
1 0.000 1.000 0.500 412.0 96.1
2 0.025 0.425 0.276 9.3 0.3
3 0.499 0.500 1.000 411.5 95.8
4 0.471 0.924 0.222 8.3 0.2
5 0.529 0.076 0.778 8.9 0.0
6 0.971 0.576 0.722 8.4 0.1
_platon_squeeze_details          
;
A badly disordered one and a half dichloromethane molecules were 
found in the asymmetrical unit and could not be satisfactorily refined.
The program SQUEEZE (A. L. Spek J. Appl. Cryst., 2003, 36, 7-13) was 
therefore used to remove mathematically the effect of the solvent.
The quoted formula and derived parameters are not included the squeezed
solvent molecules.
;

_reflns_number_total             8883
_reflns_number_gt                5243
_reflns_threshold_expression     'I > 2\s(I)'

_refine_ls_structure_factor_coef Fsqd
_refine_ls_matrix_type           full
_refine_ls_R_factor_all          0.1153
_refine_ls_R_factor_gt           0.0684
_refine_ls_wR_factor_gt          0.1625
_refine_ls_wR_factor_ref         0.1873
_refine_ls_goodness_of_fit_ref   1.040
_refine_ls_restrained_S_all      1.028
_refine_ls_number_reflns         8883
_refine_ls_number_parameters     828
_refine_ls_number_restraints     383
_refine_ls_number_constraints    ?
_refine_ls_hydrogen_treatment    constr
_refine_ls_weighting_scheme      calc
_refine_ls_weighting_details     
'w=1/[\s^2^(Fo^2^)+(0.0885P)^2^] where P=(Fo^2^+2Fc^2^)/3'

_atom_sites_solution_hydrogens   geom
_atom_sites_solution_primary     ?
_atom_sites_solution_secondary   ?

_refine_ls_shift/su_max          0.000
_refine_ls_shift/su_mean         0.000
_refine_diff_density_max         0.304
_refine_diff_density_min         -0.554
_refine_ls_extinction_method     none
_refine_ls_extinction_coef       ?

loop_
_atom_type_symbol
_atom_type_description
_atom_type_scat_dispersion_real
_atom_type_scat_dispersion_imag
_atom_type_scat_source
C C 0.0181 0.0091 'International Tables Vol C Tables 4.2.6.8 and 6.1.1.4'
H H 0.0000 0.0000 'International Tables Vol C Tables 4.2.6.8 and 6.1.1.4'
B B 0.0090 0.0039 'International Tables Vol C Tables 4.2.6.8 and 6.1.1.4'
N N 0.0311 0.0180 'International Tables Vol C Tables 4.2.6.8 and 6.1.1.4'
O O 0.0492 0.0322 'International Tables Vol C Tables 4.2.6.8 and 6.1.1.4'
F F 0.0727 0.0534 'International Tables Vol C Tables 4.2.6.8 and 6.1.1.4'
P P 0.2955 0.4335 'International Tables Vol C Tables 4.2.6.8 and 6.1.1.4'

_computing_data_collection       'APEX2 v.2014.1--1 (Bruker AXS Inc., 2014)'
_computing_cell_refinement       'SAINT V8.34A (Bruker AXS Inc., 2013)'
_computing_data_reduction        'SAINT V8.34A (Bruker AXS Inc., 2013)'
_computing_structure_solution    'SHELXL--2014 (Sheldrick, 2014)'
_computing_structure_refinement  'SHELXL-2014 (Sheldrick, 2014)'
_computing_molecular_graphics    'APEX2 v.2014.1--1 (Bruker AXS Inc., 2014)'
_computing_publication_material  'APEX2 v.2014.1--1 (Bruker AXS Inc., 2014)'

loop_
_atom_site_type_symbol
_atom_site_label
_atom_site_fract_x
_atom_site_fract_y
_atom_site_fract_z
_atom_site_U_iso_or_equiv
_atom_site_adp_type
_atom_site_calc_flag
_atom_site_refinement_flags_adp
_atom_site_refinement_flags_occupancy
_atom_site_refinement_flags_posn
_atom_site_occupancy
_atom_site_disorder_assembly
_atom_site_disorder_group
B B1 0.5062(4) 0.30131(18) 0.4179(3) 0.0282(11) Uani d . . . 1.0 . .
F F1 0.4622(3) 0.40077(14) 0.66204(17) 0.0724(10) Uani d . . . 1.0 . .
N N1 0.4526(3) 0.25105(13) 0.45496(19) 0.0268(8) Uani d . . . 1.0 . .
O O1 0.3428(2) 0.18103(11) 0.47187(15) 0.0294(7) Uani d . . . 1.0 . .
P P1 0.31504(8) 0.21292(4) 0.32909(6) 0.0280(3) Uani d . . . 1.0 . .
C C1 0.3563(3) 0.27822(16) 0.2957(2) 0.0289(9) Uani d . . . 1.0 . .
H H1A 0.3472 0.2775 0.2416 0.035 Uiso calc U . R 1.0 . .
H H1B 0.3098 0.3083 0.3099 0.035 Uiso calc U . R 1.0 . .
C C2 0.4806(3) 0.28786(17) 0.3303(2) 0.0305(10) Uani d . . . 1.0 . .
H H2A 0.5089 0.3189 0.3042 0.037 Uiso calc U . R 1.0 . .
H H2B 0.5232 0.2545 0.3215 0.037 Uiso calc U . R 1.0 . .
F F2 0.2876(3) 0.40920(18) 0.6276(2) 0.0981(14) Uani d . . . 1.0 . .
O O2 0.4777(2) 0.24249(11) 0.53059(15) 0.0281(6) Uani d . . . 1.0 . .
C C3 0.3777(3) 0.21509(16) 0.4253(2) 0.0278(9) Uani d . . . 1.0 . .
F F3 0.3921(3) 0.47994(12) 0.63322(18) 0.0713(10) Uani d . . . 1.0 . .
F F4 0.2138(2) 0.48364(13) 0.32917(19) 0.0690(10) Uani d . . . 1.0 . .
F F5 0.3358(3) 0.54240(11) 0.37969(19) 0.0720(10) Uani d . . . 1.0 . .
F F6 0.3707(3) 0.48794(11) 0.29407(18) 0.0587(8) Uani d . . . 1.0 . .
C C47 0.8691(3) 0.40252(19) 0.4222(3) 0.0406(12) Uani d . . D 1.0 . .
F F7 0.842(2) 0.4151(10) 0.3508(5) 0.071(4) Uani d U P D 0.58(5) A 1
F F8 0.8396(14) 0.4471(5) 0.4577(12) 0.054(3) Uani d U P D 0.58(5) A 1
F F9 0.9800(7) 0.4005(8) 0.4378(13) 0.054(4) Uani d U P D 0.58(5) A 1
F F7A 0.8779(18) 0.3988(8) 0.3511(7) 0.046(4) Uani d U P D 0.42(5) A 2
F F8A 0.819(2) 0.4495(6) 0.4320(17) 0.054(4) Uani d U P D 0.42(5) A 2
F F9A 0.9743(13) 0.4058(13) 0.4589(13) 0.054(5) Uani d U P D 0.42(5) A 2
F F10 0.9799(2) 0.20716(12) 0.52054(17) 0.0572(8) Uani d . . . 1.0 . .
F F11 0.8280(2) 0.16984(12) 0.5382(2) 0.0747(11) Uani d . . . 1.0 . .
F F12 0.9109(2) 0.23014(13) 0.61422(17) 0.0618(8) Uani d . . . 1.0 . .
C C11 0.1704(3) 0.20054(16) 0.3321(2) 0.0292(10) Uani d . . . 1.0 . .
C C12 0.1358(3) 0.14470(16) 0.3380(2) 0.0323(10) Uani d . . . 1.0 . .
C C13 0.0243(3) 0.13461(18) 0.3390(2) 0.0357(11) Uani d . . . 1.0 . .
H H13 0.0009 0.0974 0.342 0.043 Uiso calc U . R 1.0 . .
C C14 -0.0545(3) 0.17608(19) 0.3358(3) 0.0374(11) Uani d . . . 1.0 . .
C C15 -0.0187(3) 0.23036(18) 0.3330(2) 0.0348(10) Uani d . . . 1.0 . .
H H15 -0.0714 0.2593 0.332 0.042 Uiso calc U . R 1.0 . .
C C16 0.0921(3) 0.24388(17) 0.3315(2) 0.0314(10) Uani d . . . 1.0 . .
C C17 0.2107(3) 0.09485(17) 0.3443(3) 0.0371(11) Uani d . . . 1.0 . .
H H17A 0.1743 0.0638 0.3643 0.056 Uiso calc U . R 1.0 . .
H H17B 0.2809 0.1033 0.377 0.056 Uiso calc U . R 1.0 . .
H H17C 0.2256 0.085 0.2958 0.056 Uiso calc U . R 1.0 . .
C C18 -0.1740(3) 0.1627(2) 0.3379(3) 0.0502(14) Uani d . . . 1.0 . .
H H18A -0.2098 0.148 0.2903 0.075 Uiso calc U . R 1.0 . .
H H18B -0.2127 0.1962 0.3488 0.075 Uiso calc U . R 1.0 . .
H H18C -0.1774 0.135 0.376 0.075 Uiso calc U . R 1.0 . .
C C19 0.1187(4) 0.30470(17) 0.3327(3) 0.0412(12) Uani d . . . 1.0 . .
H H19A 0.0539 0.3258 0.3413 0.062 Uiso calc U . R 1.0 . .
H H19B 0.1376 0.3155 0.2856 0.062 Uiso calc U . R 1.0 . .
H H19C 0.1818 0.3123 0.372 0.062 Uiso calc U . R 1.0 . .
C C21 0.3777(3) 0.16100(16) 0.2796(2) 0.0287(9) Uani d . . . 1.0 . .
C C22 0.3260(3) 0.15337(16) 0.2049(2) 0.0319(10) Uani d . . . 1.0 . .
C C23 0.3744(4) 0.11678(17) 0.1612(3) 0.0366(11) Uani d . . . 1.0 . .
H H23 0.3414 0.1125 0.1111 0.044 Uiso calc U . R 1.0 . .
C C24 0.4692(4) 0.08663(17) 0.1889(3) 0.0377(11) Uani d . . . 1.0 . .
C C25 0.5181(3) 0.09408(17) 0.2627(3) 0.0356(11) Uani d . . . 1.0 . .
H H25 0.5826 0.0734 0.282 0.043 Uiso calc U . R 1.0 . .
C C26 0.4754(3) 0.13085(16) 0.3089(2) 0.0303(10) Uani d . . . 1.0 . .
C C27 0.2175(3) 0.18016(17) 0.1699(3) 0.0367(11) Uani d . . . 1.0 . .
H H27A 0.2081 0.1768 0.1165 0.055 Uiso calc U . R 1.0 . .
H H27B 0.2186 0.2193 0.1834 0.055 Uiso calc U . R 1.0 . .
H H27C 0.1556 0.1617 0.1871 0.055 Uiso calc U . R 1.0 . .
C C28 0.5185(4) 0.0471(2) 0.1411(3) 0.0499(13) Uani d . . . 1.0 . .
H H28A 0.5431 0.0675 0.1013 0.075 Uiso calc U . R 1.0 . .
H H28B 0.4624 0.0198 0.1205 0.075 Uiso calc U . R 1.0 . .
H H28C 0.5822 0.0282 0.1704 0.075 Uiso calc U . R 1.0 . .
C C29 0.5376(3) 0.13513(18) 0.3869(3) 0.0368(11) Uani d . . . 1.0 . .
H H29A 0.5998 0.109 0.3942 0.055 Uiso calc U . R 1.0 . .
H H29B 0.4872 0.1264 0.4208 0.055 Uiso calc U . R 1.0 . .
H H29C 0.5661 0.1727 0.3961 0.055 Uiso calc U . R 1.0 . .
C C31 0.4496(3) 0.35780(15) 0.4412(2) 0.0265(9) Uani d . . . 1.0 . .
C C32 0.4422(3) 0.36838(16) 0.5150(3) 0.0337(11) Uani d . . . 1.0 . .
H H32 0.4687 0.3418 0.5516 0.04 Uiso calc U . R 1.0 . .
C C33 0.3961(3) 0.41784(18) 0.5348(3) 0.0367(11) Uani d . . . 1.0 . .
C C34 0.3579(4) 0.45827(19) 0.4842(3) 0.0443(13) Uani d . . . 1.0 . .
H H34 0.327 0.4916 0.4985 0.053 Uiso calc U . R 1.0 . .
C C35 0.3664(4) 0.44848(18) 0.4113(3) 0.0434(12) Uani d . . . 1.0 . .
C C36 0.4105(3) 0.39873(16) 0.3895(3) 0.0357(11) Uani d . . . 1.0 . .
H H36 0.4137 0.3928 0.3394 0.043 Uiso calc U . R 1.0 . .
C C37 0.3868(4) 0.4263(2) 0.6143(3) 0.0482(13) Uani d . . . 1.0 . .
C C38 0.3227(4) 0.49010(19) 0.3532(3) 0.0516(15) Uani d . . . 1.0 . .
C C41 0.6389(3) 0.30283(16) 0.4460(2) 0.0300(10) Uani d . . . 1.0 . .
C C42 0.6973(3) 0.34925(17) 0.4279(2) 0.0314(10) Uani d . . . 1.0 . .
H H42 0.657 0.3795 0.4037 0.038 Uiso calc U . R 1.0 . .
C C43 0.8133(3) 0.35207(17) 0.4445(2) 0.0333(10) Uani d . . . 1.0 . .
C C44 0.8748(3) 0.30861(18) 0.4800(3) 0.0351(11) Uani d . . . 1.0 . .
H H44 0.9536 0.3101 0.4908 0.042 Uiso calc U . R 1.0 . .
C C45 0.8173(3) 0.26270(18) 0.4993(3) 0.0355(11) Uani d . . . 1.0 . .
C C46 0.7030(3) 0.25944(16) 0.4826(2) 0.0294(10) Uani d . . . 1.0 . .
H H46 0.6667 0.2274 0.496 0.035 Uiso calc U . R 1.0 . .
C C48 0.8833(4) 0.2175(2) 0.5423(3) 0.0433(12) Uani d . . . 1.0 . .
B B2 0.4052(4) 0.1947(2) 0.5493(3) 0.0318(11) Uani d . . D 1.0 . .
C C51 0.4780(14) 0.1423(3) 0.5827(18) 0.026(4) Uani d U P D 0.69(3) B 1
C C52 0.4357(9) 0.0898(3) 0.5714(7) 0.035(3) Uani d U P D 0.69(3) B 1
F F52 0.3314(9) 0.0816(5) 0.5335(7) 0.052(3) Uani d U P D 0.69(3) B 1
C C53 0.4939(10) 0.0435(3) 0.5980(5) 0.036(3) Uani d U P D 0.69(3) B 1
F F53 0.4523(11) -0.0077(3) 0.5838(6) 0.065(3) Uani d U P D 0.69(3) B 1
C C54 0.5976(10) 0.0492(3) 0.6406(6) 0.039(3) Uani d U P D 0.69(3) B 1
F F54 0.6595(10) 0.0042(3) 0.6659(6) 0.065(3) Uani d U P D 0.69(3) B 1
C C55 0.6438(10) 0.1005(4) 0.6544(9) 0.044(3) Uani d U P D 0.69(3) B 1
F F55 0.7472(10) 0.1061(6) 0.6935(10) 0.074(3) Uani d U P D 0.69(3) B 1
C C56 0.5805(9) 0.1452(4) 0.6279(8) 0.031(3) Uani d U P D 0.69(3) B 1
F F56 0.6263(15) 0.1958(4) 0.6471(10) 0.045(3) Uani d U P D 0.69(3) B 1
C C51A 0.485(3) 0.1431(6) 0.579(4) 0.030(8) Uani d U P D 0.31(3) B 2
C C52A 0.4615(18) 0.0884(6) 0.5616(15) 0.029(6) Uani d U P D 0.31(3) B 2
F F52A 0.3626(18) 0.0745(10) 0.5199(14) 0.047(5) Uani d U P D 0.31(3) B 2
C C53A 0.5314(18) 0.0451(6) 0.5865(12) 0.031(5) Uani d U P D 0.31(3) B 2
F F53A 0.500(2) -0.0080(6) 0.5701(12) 0.065(6) Uani d U P D 0.31(3) B 2
C C54A 0.6335(17) 0.0560(6) 0.6287(10) 0.025(5) Uani d U P D 0.31(3) B 2
F F54A 0.703(2) 0.0142(9) 0.6546(13) 0.069(6) Uani d U P D 0.31(3) B 2
C C55A 0.662(2) 0.1094(7) 0.6476(18) 0.036(6) Uani d U P D 0.31(3) B 2
F F55A 0.7572(19) 0.1196(12) 0.6958(17) 0.049(5) Uani d U P D 0.31(3) B 2
C C56A 0.5931(18) 0.1506(7) 0.6162(17) 0.021(6) Uani d U P D 0.31(3) B 2
F F56A 0.628(3) 0.2029(9) 0.634(2) 0.044(6) Uani d U P D 0.31(3) B 2
C C61 0.3200(3) 0.21825(16) 0.5998(2) 0.0282(9) Uani d . . . 1.0 . .
C C62 0.2480(3) 0.26122(17) 0.5742(2) 0.0312(10) Uani d . . . 1.0 . .
F F62 0.24921(18) 0.28254(10) 0.50549(13) 0.0364(6) Uani d . . . 1.0 . .
C C63 0.1761(3) 0.28561(16) 0.6126(2) 0.0308(10) Uani d . . . 1.0 . .
F F63 0.11036(18) 0.32810(10) 0.58483(14) 0.0390(6) Uani d . . . 1.0 . .
C C64 0.1698(3) 0.26529(17) 0.6809(2) 0.0313(10) Uani d . . . 1.0 . .
F F64 0.0986(2) 0.28839(11) 0.72063(15) 0.0438(7) Uani d . . . 1.0 . .
C C65 0.2369(3) 0.22254(18) 0.7094(2) 0.0330(10) Uani d . . . 1.0 . .
F F65 0.2311(2) 0.20254(10) 0.77732(14) 0.0435(7) Uani d . . . 1.0 . .
C C66 0.3098(3) 0.19979(16) 0.6691(2) 0.0319(10) Uani d . . . 1.0 . .
F F66 0.37429(19) 0.15833(10) 0.70239(13) 0.0386(6) Uani d . . . 1.0 . .

loop_
_atom_site_aniso_label
_atom_site_aniso_U_11
_atom_site_aniso_U_22
_atom_site_aniso_U_33
_atom_site_aniso_U_12
_atom_site_aniso_U_13
_atom_site_aniso_U_23
B1 0.028(2) 0.028(2) 0.029(3) -0.0014(19) 0.008(2) 0.0003(19)
F1 0.095(2) 0.079(2) 0.046(2) 0.0310(19) 0.0192(18) 0.0003(16)
N1 0.0293(18) 0.0292(18) 0.022(2) 0.0021(14) 0.0045(15) 0.0002(14)
O1 0.0267(14) 0.0341(16) 0.0266(18) -0.0039(11) 0.0026(13) -0.0003(12)
P1 0.0266(5) 0.0303(6) 0.0270(7) 0.0010(4) 0.0049(5) 0.0012(4)
C1 0.030(2) 0.028(2) 0.029(3) -0.0006(16) 0.0061(19) 0.0039(17)
C2 0.026(2) 0.034(2) 0.032(3) 0.0013(17) 0.0064(19) 0.0057(18)
F2 0.074(2) 0.148(4) 0.084(3) -0.045(2) 0.044(2) -0.054(3)
O2 0.0287(14) 0.0344(15) 0.0207(17) -0.0030(11) 0.0034(12) 0.0033(11)
C3 0.027(2) 0.029(2) 0.030(3) 0.0039(17) 0.0111(19) 0.0022(17)
F3 0.100(2) 0.0511(18) 0.061(2) 0.0071(16) 0.0080(19) -0.0241(15)
F4 0.0467(18) 0.066(2) 0.085(3) 0.0147(14) -0.0158(17) 0.0136(17)
F5 0.092(2) 0.0356(16) 0.082(3) 0.0167(15) -0.0031(19) -0.0020(15)
F6 0.068(2) 0.0439(17) 0.060(2) 0.0074(13) 0.0012(17) 0.0122(14)
C47 0.030(3) 0.055(3) 0.037(3) -0.005(2) 0.006(2) -0.003(2)
F7 0.093(9) 0.071(8) 0.044(4) -0.037(6) -0.003(4) 0.013(4)
F8 0.048(5) 0.044(4) 0.073(8) -0.003(3) 0.021(5) 0.005(4)
F9 0.031(4) 0.051(4) 0.086(9) -0.007(3) 0.025(4) -0.002(6)
F7A 0.062(7) 0.041(6) 0.040(5) -0.011(5) 0.021(4) 0.005(3)
F8A 0.055(7) 0.032(5) 0.079(10) 0.001(4) 0.023(7) 0.004(6)
F9A 0.043(6) 0.067(9) 0.049(8) -0.018(5) -0.002(5) 0.009(6)
F10 0.0397(16) 0.076(2) 0.057(2) 0.0229(14) 0.0121(14) 0.0057(15)
F11 0.0444(17) 0.0500(18) 0.120(3) -0.0007(13) -0.0124(18) 0.0295(18)
F12 0.0639(19) 0.082(2) 0.038(2) 0.0226(16) 0.0068(15) 0.0148(15)
C11 0.025(2) 0.033(2) 0.028(3) 0.0002(16) 0.0003(18) 0.0030(17)
C12 0.029(2) 0.033(2) 0.034(3) 0.0016(17) 0.002(2) 0.0035(18)
C13 0.031(2) 0.038(2) 0.037(3) -0.0035(18) 0.003(2) -0.0022(19)
C14 0.025(2) 0.059(3) 0.031(3) -0.001(2) 0.010(2) 0.001(2)
C15 0.032(2) 0.044(3) 0.029(3) 0.0057(19) 0.009(2) -0.0012(19)
C16 0.028(2) 0.038(2) 0.030(3) 0.0039(17) 0.0091(19) 0.0011(18)
C17 0.029(2) 0.033(2) 0.051(3) -0.0018(18) 0.011(2) 0.007(2)
C18 0.025(2) 0.060(3) 0.067(4) -0.001(2) 0.011(2) 0.000(3)
C19 0.038(3) 0.032(2) 0.056(3) 0.0049(19) 0.015(2) 0.004(2)
C21 0.028(2) 0.033(2) 0.027(3) -0.0001(16) 0.0086(19) -0.0008(17)
C22 0.031(2) 0.033(2) 0.035(3) -0.0067(17) 0.012(2) 0.0003(18)
C23 0.041(3) 0.039(3) 0.033(3) -0.0067(19) 0.014(2) -0.0031(19)
C24 0.035(2) 0.035(2) 0.045(3) -0.0034(19) 0.012(2) -0.008(2)
C25 0.026(2) 0.040(3) 0.043(3) 0.0022(18) 0.012(2) -0.002(2)
C26 0.023(2) 0.033(2) 0.036(3) 0.0015(17) 0.0103(19) 0.0042(18)
C27 0.035(2) 0.037(2) 0.038(3) 0.0004(18) 0.006(2) 0.0011(19)
C28 0.053(3) 0.048(3) 0.052(4) 0.000(2) 0.019(3) -0.016(2)
C29 0.029(2) 0.039(2) 0.040(3) 0.0074(18) -0.001(2) 0.001(2)
C31 0.026(2) 0.027(2) 0.026(3) 0.0000(16) 0.0049(18) -0.0011(16)
C32 0.033(2) 0.023(2) 0.045(3) -0.0009(17) 0.008(2) -0.0052(18)
C33 0.033(2) 0.040(3) 0.038(3) 0.0005(19) 0.010(2) -0.013(2)
C34 0.038(3) 0.034(3) 0.059(4) 0.004(2) 0.003(2) -0.012(2)
C35 0.038(3) 0.033(2) 0.055(4) 0.0052(19) -0.003(2) 0.003(2)
C36 0.030(2) 0.030(2) 0.044(3) -0.0022(17) -0.002(2) -0.0011(19)
C37 0.040(3) 0.048(3) 0.056(4) 0.001(2) 0.007(3) -0.016(2)
C38 0.050(3) 0.032(3) 0.064(4) 0.008(2) -0.013(3) -0.001(2)
C41 0.031(2) 0.032(2) 0.027(3) -0.0002(17) 0.0027(19) -0.0020(17)
C42 0.026(2) 0.036(2) 0.033(3) 0.0014(17) 0.0085(19) -0.0014(18)
C43 0.029(2) 0.036(2) 0.034(3) -0.0050(18) 0.003(2) -0.0046(19)
C44 0.023(2) 0.044(3) 0.038(3) 0.0005(18) 0.003(2) -0.004(2)
C45 0.029(2) 0.040(3) 0.035(3) 0.0043(18) 0.000(2) 0.0001(19)
C46 0.026(2) 0.033(2) 0.030(3) 0.0020(17) 0.0067(19) 0.0025(17)
C48 0.035(3) 0.047(3) 0.047(3) 0.004(2) 0.004(2) 0.005(2)
B2 0.030(3) 0.040(3) 0.026(3) 0.001(2) 0.007(2) 0.001(2)
C51 0.031(5) 0.032(5) 0.018(5) 0.000(3) 0.010(4) 0.003(3)
C52 0.030(4) 0.036(4) 0.037(5) -0.004(3) 0.002(4) 0.002(3)
F52 0.045(4) 0.041(4) 0.064(6) -0.013(3) -0.007(4) 0.013(3)
C53 0.043(5) 0.032(3) 0.033(4) -0.007(3) 0.007(4) 0.001(3)
F53 0.088(6) 0.029(3) 0.068(5) -0.008(3) -0.013(4) 0.006(2)
C54 0.043(5) 0.030(3) 0.044(5) 0.005(3) 0.005(4) 0.006(3)
F54 0.077(5) 0.036(3) 0.070(5) 0.021(3) -0.015(4) 0.004(3)
C55 0.038(5) 0.043(4) 0.048(5) 0.005(4) -0.002(4) 0.000(4)
F55 0.053(4) 0.054(6) 0.098(6) 0.001(4) -0.035(4) 0.010(5)
C56 0.038(5) 0.027(4) 0.031(5) -0.001(3) 0.015(4) -0.003(3)
F56 0.055(4) 0.028(3) 0.043(7) -0.013(3) -0.016(4) 0.011(4)
C51A 0.033(9) 0.031(9) 0.026(10) -0.002(6) 0.008(6) -0.001(6)
C52A 0.028(8) 0.037(7) 0.022(7) -0.007(5) 0.001(6) 0.001(5)
F52A 0.050(9) 0.045(7) 0.041(8) -0.007(7) -0.007(7) 0.004(5)
C53A 0.032(7) 0.028(6) 0.035(7) -0.002(5) 0.010(6) -0.008(5)
F53A 0.094(11) 0.033(6) 0.057(9) -0.010(7) -0.012(8) -0.015(5)
C54A 0.029(7) 0.022(6) 0.027(7) 0.014(5) 0.015(5) 0.005(5)
F54A 0.083(11) 0.052(8) 0.066(9) 0.032(7) -0.005(8) -0.006(6)
C55A 0.032(8) 0.037(7) 0.039(8) -0.002(5) 0.006(6) -0.001(6)
F55A 0.042(8) 0.038(9) 0.059(8) 0.015(6) -0.015(6) -0.006(6)
C56A 0.022(7) 0.020(7) 0.022(8) -0.004(5) 0.004(6) 0.014(5)
F56A 0.048(8) 0.043(9) 0.036(10) -0.011(7) -0.007(6) 0.024(7)
C61 0.028(2) 0.035(2) 0.023(2) -0.0017(17) 0.0055(18) 0.0035(17)
C62 0.029(2) 0.037(2) 0.027(3) 0.0011(18) 0.0048(19) 0.0022(18)
F62 0.0349(13) 0.0441(14) 0.0310(16) 0.0061(10) 0.0082(11) 0.0070(11)
C63 0.024(2) 0.033(2) 0.034(3) 0.0012(17) -0.0005(19) -0.0020(18)
F63 0.0293(13) 0.0486(15) 0.0391(17) 0.0098(10) 0.0062(11) 0.0034(11)
C64 0.025(2) 0.043(2) 0.030(3) 0.0021(18) 0.019(2) -0.0042(19)
F64 0.0368(14) 0.0556(16) 0.0435(18) 0.0036(12) 0.0191(13) -0.0009(12)
C65 0.031(2) 0.048(3) 0.022(3) -0.0046(19) 0.011(2) 0.0036(19)
F65 0.0461(15) 0.0547(16) 0.0320(16) 0.0013(12) 0.0129(12) 0.0066(12)
C66 0.029(2) 0.032(2) 0.034(3) 0.0017(17) 0.003(2) 0.0083(18)
F66 0.0441(14) 0.0454(15) 0.0284(15) 0.0086(11) 0.0121(12) 0.0095(11)

_geom_special_details            
;
All esds (except the esd in the dihedral angle between two l.s. planes)
are estimated using the full covariance matrix.  The cell esds are taken
into account individually in the estimation of esds in distances, angles
and torsion angles; correlations between esds in cell parameters are only
used when they are defined by crystal symmetry.  An approximate (isotropic)
treatment of cell esds is used for estimating esds involving l.s. planes.
;

loop_
_geom_bond_atom_site_label_1
_geom_bond_atom_site_label_2
_geom_bond_site_symmetry_2
_geom_bond_distance
_geom_bond_publ_flag
B1 N1 . 1.596(5) ?
B1 C41 . 1.614(6) ?
B1 C31 . 1.627(6) ?
B1 C2 . 1.634(6) ?
F1 C37 . 1.313(6) ?
N1 C3 . 1.312(5) ?
N1 O2 . 1.398(4) ?
O1 C3 . 1.320(5) ?
O1 B2 . 1.538(6) ?
P1 C1 . 1.804(4) ?
P1 C11 . 1.805(4) ?
P1 C21 . 1.807(4) ?
P1 C3 . 1.814(4) ?
C1 C2 . 1.558(5) ?
C1 H1A . 0.99 ?
C1 H1B . 0.99 ?
C2 H2A . 0.99 ?
C2 H2B . 0.99 ?
F2 C37 . 1.346(6) ?
O2 B2 . 1.535(6) ?
F3 C37 . 1.346(5) ?
F4 C38 . 1.336(6) ?
F5 C38 . 1.359(5) ?
F6 C38 . 1.336(7) ?
C47 F8A . 1.318(11) ?
C47 F9 . 1.336(9) ?
C47 F7 . 1.342(9) ?
C47 F7A . 1.346(10) ?
C47 F9A . 1.347(11) ?
C47 F8 . 1.349(9) ?
C47 C43 . 1.495(6) ?
F10 C48 . 1.339(5) ?
F11 C48 . 1.333(5) ?
F12 C48 . 1.352(6) ?
C11 C16 . 1.420(6) ?
C11 C12 . 1.428(5) ?
C12 C13 . 1.390(6) ?
C12 C17 . 1.508(6) ?
C13 C14 . 1.387(6) ?
C13 H13 . 0.95 ?
C14 C15 . 1.390(6) ?
C14 C18 . 1.505(6) ?
C15 C16 . 1.400(6) ?
C15 H15 . 0.95 ?
C16 C19 . 1.509(6) ?
C17 H17A . 0.98 ?
C17 H17B . 0.98 ?
C17 H17C . 0.98 ?
C18 H18A . 0.98 ?
C18 H18B . 0.98 ?
C18 H18C . 0.98 ?
C19 H19A . 0.98 ?
C19 H19B . 0.98 ?
C19 H19C . 0.98 ?
C21 C26 . 1.424(5) ?
C21 C22 . 1.430(6) ?
C22 C23 . 1.402(6) ?
C22 C27 . 1.515(6) ?
C23 C24 . 1.389(6) ?
C23 H23 . 0.95 ?
C24 C25 . 1.404(6) ?
C24 C28 . 1.503(6) ?
C25 C26 . 1.401(6) ?
C25 H25 . 0.95 ?
C26 C29 . 1.513(6) ?
C27 H27A . 0.98 ?
C27 H27B . 0.98 ?
C27 H27C . 0.98 ?
C28 H28A . 0.98 ?
C28 H28B . 0.98 ?
C28 H28C . 0.98 ?
C29 H29A . 0.98 ?
C29 H29B . 0.98 ?
C29 H29C . 0.98 ?
C31 C36 . 1.403(6) ?
C31 C32 . 1.413(6) ?
C32 C33 . 1.402(6) ?
C32 H32 . 0.95 ?
C33 C34 . 1.380(7) ?
C33 C37 . 1.514(7) ?
C34 C35 . 1.396(7) ?
C34 H34 . 0.95 ?
C35 C36 . 1.409(6) ?
C35 C38 . 1.503(7) ?
C36 H36 . 0.95 ?
C41 C42 . 1.405(6) ?
C41 C46 . 1.411(5) ?
C42 C43 . 1.398(6) ?
C42 H42 . 0.95 ?
C43 C44 . 1.390(6) ?
C44 C45 . 1.396(6) ?
C44 H44 . 0.95 ?
C45 C46 . 1.380(5) ?
C45 C48 . 1.503(6) ?
C46 H46 . 0.95 ?
B2 C51 . 1.610(8) ?
B2 C51A . 1.624(13) ?
B2 C61 . 1.625(7) ?
C51 C52 . 1.377(9) ?
C51 C56 . 1.380(9) ?
C52 F52 . 1.356(8) ?
C52 C53 . 1.372(8) ?
C53 F53 . 1.348(8) ?
C53 C54 . 1.376(9) ?
C54 F54 . 1.361(7) ?
C54 C55 . 1.369(9) ?
C55 F55 . 1.348(9) ?
C55 C56 . 1.371(8) ?
C56 F56 . 1.368(8) ?
C51A C52A . 1.381(13) ?
C51A C56A . 1.388(14) ?
C52A F52A . 1.356(13) ?
C52A C53A . 1.380(12) ?
C53A F53A . 1.361(12) ?
C53A C54A . 1.375(12) ?
C54A F54A . 1.355(12) ?
C54A C55A . 1.368(12) ?
C55A F55A . 1.357(13) ?
C55A C56A . 1.369(12) ?
C56A F56A . 1.363(13) ?
C61 C66 . 1.388(6) ?
C61 C62 . 1.392(6) ?
C62 C63 . 1.363(6) ?
C62 F62 . 1.378(5) ?
C63 F63 . 1.351(4) ?
C63 C64 . 1.374(6) ?
C64 F64 . 1.358(5) ?
C64 C65 . 1.368(6) ?
C65 F65 . 1.365(5) ?
C65 C66 . 1.377(6) ?
C66 F66 . 1.356(4) ?

loop_
_geom_angle_atom_site_label_1
_geom_angle_atom_site_label_2
_geom_angle_atom_site_label_3
_geom_angle_site_symmetry_1
_geom_angle_site_symmetry_3
_geom_angle
_geom_angle_publ_flag
N1 B1 C41 . . 110.2(3) ?
N1 B1 C31 . . 107.5(3) ?
C41 B1 C31 . . 110.3(3) ?
N1 B1 C2 . . 104.8(3) ?
C41 B1 C2 . . 109.2(4) ?
C31 B1 C2 . . 114.6(3) ?
C3 N1 O2 . . 109.5(3) ?
C3 N1 B1 . . 129.5(4) ?
O2 N1 B1 . . 120.8(3) ?
C3 O1 B2 . . 108.2(3) ?
C1 P1 C11 . . 119.51(18) ?
C1 P1 C21 . . 105.4(2) ?
C11 P1 C21 . . 114.00(19) ?
C1 P1 C3 . . 102.60(19) ?
C11 P1 C3 . . 102.62(19) ?
C21 P1 C3 . . 112.19(18) ?
C2 C1 P1 . . 107.6(3) ?
C2 C1 H1A . . 110.2 ?
P1 C1 H1A . . 110.2 ?
C2 C1 H1B . . 110.2 ?
P1 C1 H1B . . 110.2 ?
H1A C1 H1B . . 108.5 ?
C1 C2 B1 . . 116.1(3) ?
C1 C2 H2A . . 108.3 ?
B1 C2 H2A . . 108.3 ?
C1 C2 H2B . . 108.3 ?
B1 C2 H2B . . 108.3 ?
H2A C2 H2B . . 107.4 ?
N1 O2 B2 . . 107.9(3) ?
N1 C3 O1 . . 115.1(4) ?
N1 C3 P1 . . 124.9(3) ?
O1 C3 P1 . . 119.8(3) ?
F9 C47 F7 . . 106.5(8) ?
F8A C47 F7A . . 108.3(9) ?
F8A C47 F9A . . 107.6(12) ?
F7A C47 F9A . . 105.3(10) ?
F9 C47 F8 . . 105.8(8) ?
F7 C47 F8 . . 105.1(8) ?
F8A C47 C43 . . 114.9(10) ?
F9 C47 C43 . . 114.0(10) ?
F7 C47 C43 . . 114.6(6) ?
F7A C47 C43 . . 109.7(8) ?
F9A C47 C43 . . 110.5(13) ?
F8 C47 C43 . . 110.1(8) ?
C16 C11 C12 . . 119.5(4) ?
C16 C11 P1 . . 122.7(3) ?
C12 C11 P1 . . 117.7(3) ?
C13 C12 C11 . . 118.2(4) ?
C13 C12 C17 . . 116.3(4) ?
C11 C12 C17 . . 125.5(4) ?
C14 C13 C12 . . 123.3(4) ?
C14 C13 H13 . . 118.3 ?
C12 C13 H13 . . 118.3 ?
C13 C14 C15 . . 117.8(4) ?
C13 C14 C18 . . 120.9(4) ?
C15 C14 C18 . . 121.3(4) ?
C14 C15 C16 . . 122.3(4) ?
C14 C15 H15 . . 118.8 ?
C16 C15 H15 . . 118.8 ?
C15 C16 C11 . . 118.8(4) ?
C15 C16 C19 . . 115.8(4) ?
C11 C16 C19 . . 125.4(4) ?
C12 C17 H17A . . 109.5 ?
C12 C17 H17B . . 109.5 ?
H17A C17 H17B . . 109.5 ?
C12 C17 H17C . . 109.5 ?
H17A C17 H17C . . 109.5 ?
H17B C17 H17C . . 109.5 ?
C14 C18 H18A . . 109.5 ?
C14 C18 H18B . . 109.5 ?
H18A C18 H18B . . 109.5 ?
C14 C18 H18C . . 109.5 ?
H18A C18 H18C . . 109.5 ?
H18B C18 H18C . . 109.5 ?
C16 C19 H19A . . 109.5 ?
C16 C19 H19B . . 109.5 ?
H19A C19 H19B . . 109.5 ?
C16 C19 H19C . . 109.5 ?
H19A C19 H19C . . 109.5 ?
H19B C19 H19C . . 109.5 ?
C26 C21 C22 . . 120.0(4) ?
C26 C21 P1 . . 124.5(3) ?
C22 C21 P1 . . 115.4(3) ?
C23 C22 C21 . . 118.9(4) ?
C23 C22 C27 . . 116.8(4) ?
C21 C22 C27 . . 124.2(4) ?
C24 C23 C22 . . 122.0(4) ?
C24 C23 H23 . . 119.0 ?
C22 C23 H23 . . 119.0 ?
C23 C24 C25 . . 118.4(4) ?
C23 C24 C28 . . 120.9(4) ?
C25 C24 C28 . . 120.8(4) ?
C26 C25 C24 . . 122.6(4) ?
C26 C25 H25 . . 118.7 ?
C24 C25 H25 . . 118.7 ?
C25 C26 C21 . . 118.2(4) ?
C25 C26 C29 . . 116.8(4) ?
C21 C26 C29 . . 125.1(4) ?
C22 C27 H27A . . 109.5 ?
C22 C27 H27B . . 109.5 ?
H27A C27 H27B . . 109.5 ?
C22 C27 H27C . . 109.5 ?
H27A C27 H27C . . 109.5 ?
H27B C27 H27C . . 109.5 ?
C24 C28 H28A . . 109.5 ?
C24 C28 H28B . . 109.5 ?
H28A C28 H28B . . 109.5 ?
C24 C28 H28C . . 109.5 ?
H28A C28 H28C . . 109.5 ?
H28B C28 H28C . . 109.5 ?
C26 C29 H29A . . 109.5 ?
C26 C29 H29B . . 109.5 ?
H29A C29 H29B . . 109.5 ?
C26 C29 H29C . . 109.5 ?
H29A C29 H29C . . 109.5 ?
H29B C29 H29C . . 109.5 ?
C36 C31 C32 . . 117.5(4) ?
C36 C31 B1 . . 121.5(4) ?
C32 C31 B1 . . 120.9(4) ?
C33 C32 C31 . . 120.5(4) ?
C33 C32 H32 . . 119.7 ?
C31 C32 H32 . . 119.7 ?
C34 C33 C32 . . 122.1(5) ?
C34 C33 C37 . . 119.5(4) ?
C32 C33 C37 . . 118.4(4) ?
C33 C34 C35 . . 117.7(4) ?
C33 C34 H34 . . 121.1 ?
C35 C34 H34 . . 121.1 ?
C34 C35 C36 . . 121.5(4) ?
C34 C35 C38 . . 120.2(4) ?
C36 C35 C38 . . 118.3(5) ?
C31 C36 C35 . . 120.7(5) ?
C31 C36 H36 . . 119.7 ?
C35 C36 H36 . . 119.7 ?
F1 C37 F3 . . 106.5(4) ?
F1 C37 F2 . . 106.3(5) ?
F3 C37 F2 . . 104.6(4) ?
F1 C37 C33 . . 115.3(4) ?
F3 C37 C33 . . 112.1(4) ?
F2 C37 C33 . . 111.3(4) ?
F6 C38 F4 . . 106.3(4) ?
F6 C38 F5 . . 107.0(4) ?
F4 C38 F5 . . 106.1(4) ?
F6 C38 C35 . . 114.2(4) ?
F4 C38 C35 . . 111.5(4) ?
F5 C38 C35 . . 111.3(4) ?
C42 C41 C46 . . 116.7(4) ?
C42 C41 B1 . . 117.8(4) ?
C46 C41 B1 . . 125.3(4) ?
C43 C42 C41 . . 121.7(4) ?
C43 C42 H42 . . 119.2 ?
C41 C42 H42 . . 119.2 ?
C44 C43 C42 . . 120.6(4) ?
C44 C43 C47 . . 121.0(4) ?
C42 C43 C47 . . 118.3(4) ?
C43 C44 C45 . . 118.1(4) ?
C43 C44 H44 . . 121.0 ?
C45 C44 H44 . . 121.0 ?
C46 C45 C44 . . 121.6(4) ?
C46 C45 C48 . . 120.3(4) ?
C44 C45 C48 . . 118.0(4) ?
C45 C46 C41 . . 121.3(4) ?
C45 C46 H46 . . 119.4 ?
C41 C46 H46 . . 119.4 ?
F11 C48 F10 . . 106.7(4) ?
F11 C48 F12 . . 106.7(4) ?
F10 C48 F12 . . 105.2(4) ?
F11 C48 C45 . . 112.5(4) ?
F10 C48 C45 . . 113.2(4) ?
F12 C48 C45 . . 112.0(4) ?
O2 B2 O1 . . 99.3(3) ?
O2 B2 C51 . . 112.3(9) ?
O1 B2 C51 . . 109.7(9) ?
O2 B2 C51A . . 109.(2) ?
O1 B2 C51A . . 108.(2) ?
O2 B2 C61 . . 108.8(3) ?
O1 B2 C61 . . 110.6(3) ?
C51 B2 C61 . . 115.0(14) ?
C51A B2 C61 . . 119.(3) ?
C52 C51 C56 . . 114.5(7) ?
C52 C51 B2 . . 120.3(6) ?
C56 C51 B2 . . 125.0(6) ?
F52 C52 C53 . . 116.6(7) ?
F52 C52 C51 . . 120.4(7) ?
C53 C52 C51 . . 123.0(7) ?
F53 C53 C52 . . 121.8(7) ?
F53 C53 C54 . . 118.8(7) ?
C52 C53 C54 . . 119.4(6) ?
F54 C54 C55 . . 118.5(7) ?
F54 C54 C53 . . 121.0(7) ?
C55 C54 C53 . . 120.3(6) ?
F55 C55 C54 . . 120.5(8) ?
F55 C55 C56 . . 121.9(8) ?
C54 C55 C56 . . 117.6(7) ?
F56 C56 C55 . . 115.9(8) ?
F56 C56 C51 . . 119.3(8) ?
C55 C56 C51 . . 124.8(7) ?
C52A C51A C56A . . 112.6(14) ?
C52A C51A B2 . . 124.9(13) ?
C56A C51A B2 . . 122.0(12) ?
F52A C52A C53A . . 116.0(14) ?
F52A C52A C51A . . 120.1(14) ?
C53A C52A C51A . . 123.9(12) ?
F53A C53A C54A . . 119.9(12) ?
F53A C53A C52A . . 120.8(13) ?
C54A C53A C52A . . 119.3(11) ?
F54A C54A C55A . . 120.0(13) ?
F54A C54A C53A . . 120.4(13) ?
C55A C54A C53A . . 119.5(11) ?
F55A C55A C54A . . 119.5(14) ?
F55A C55A C56A . . 122.6(15) ?
C54A C55A C56A . . 117.9(13) ?
F56A C56A C55A . . 115.4(16) ?
F56A C56A C51A . . 118.5(17) ?
C55A C56A C51A . . 125.2(15) ?
C66 C61 C62 . . 113.7(4) ?
C66 C61 B2 . . 126.5(4) ?
C62 C61 B2 . . 119.8(4) ?
C63 C62 F62 . . 115.9(4) ?
C63 C62 C61 . . 125.0(4) ?
F62 C62 C61 . . 119.0(4) ?
F63 C63 C62 . . 121.8(4) ?
F63 C63 C64 . . 119.8(4) ?
C62 C63 C64 . . 118.4(4) ?
F64 C64 C65 . . 120.1(4) ?
F64 C64 C63 . . 120.0(4) ?
C65 C64 C63 . . 119.9(4) ?
F65 C65 C64 . . 119.9(4) ?
F65 C65 C66 . . 120.4(4) ?
C64 C65 C66 . . 119.7(4) ?
F66 C66 C65 . . 115.4(4) ?
F66 C66 C61 . . 121.3(4) ?
C65 C66 C61 . . 123.2(4) ?

loop_
_geom_torsion_atom_site_label_1
_geom_torsion_atom_site_label_2
_geom_torsion_atom_site_label_3
_geom_torsion_atom_site_label_4
_geom_torsion_site_symmetry_1
_geom_torsion_site_symmetry_2
_geom_torsion_site_symmetry_3
_geom_torsion_site_symmetry_4
_geom_torsion
_geom_torsion_publ_flag
C41 B1 N1 C3 . . . . -135.6(4) ?
C31 B1 N1 C3 . . . . 104.2(5) ?
C2 B1 N1 C3 . . . . -18.2(5) ?
C41 B1 N1 O2 . . . . 49.3(5) ?
C31 B1 N1 O2 . . . . -70.9(4) ?
C2 B1 N1 O2 . . . . 166.7(3) ?
C11 P1 C1 C2 . . . . 155.1(3) ?
C21 P1 C1 C2 . . . . -75.0(3) ?
C3 P1 C1 C2 . . . . 42.6(3) ?
P1 C1 C2 B1 . . . . -70.6(4) ?
N1 B1 C2 C1 . . . . 55.2(4) ?
C41 B1 C2 C1 . . . . 173.3(3) ?
C31 B1 C2 C1 . . . . -62.4(5) ?
C3 N1 O2 B2 . . . . -1.2(4) ?
B1 N1 O2 B2 . . . . 174.8(3) ?
O2 N1 C3 O1 . . . . 1.2(4) ?
B1 N1 C3 O1 . . . . -174.3(3) ?
O2 N1 C3 P1 . . . . 176.8(3) ?
B1 N1 C3 P1 . . . . 1.2(6) ?
B2 O1 C3 N1 . . . . -0.7(5) ?
B2 O1 C3 P1 . . . . -176.5(3) ?
C1 P1 C3 N1 . . . . -12.7(4) ?
C11 P1 C3 N1 . . . . -137.2(3) ?
C21 P1 C3 N1 . . . . 100.0(4) ?
C1 P1 C3 O1 . . . . 162.6(3) ?
C11 P1 C3 O1 . . . . 38.1(3) ?
C21 P1 C3 O1 . . . . -84.7(3) ?
C1 P1 C11 C16 . . . . -20.2(5) ?
C21 P1 C11 C16 . . . . -146.1(4) ?
C3 P1 C11 C16 . . . . 92.3(4) ?
C1 P1 C11 C12 . . . . 162.2(3) ?
C21 P1 C11 C12 . . . . 36.3(4) ?
C3 P1 C11 C12 . . . . -85.2(4) ?
C16 C11 C12 C13 . . . . 3.5(6) ?
P1 C11 C12 C13 . . . . -178.9(3) ?
C16 C11 C12 C17 . . . . -175.7(4) ?
P1 C11 C12 C17 . . . . 1.9(6) ?
C11 C12 C13 C14 . . . . -1.2(7) ?
C17 C12 C13 C14 . . . . 178.1(4) ?
C12 C13 C14 C15 . . . . -1.3(7) ?
C12 C13 C14 C18 . . . . -179.3(5) ?
C13 C14 C15 C16 . . . . 1.6(7) ?
C18 C14 C15 C16 . . . . 179.5(4) ?
C14 C15 C16 C11 . . . . 0.8(7) ?
C14 C15 C16 C19 . . . . -176.7(4) ?
C12 C11 C16 C15 . . . . -3.3(6) ?
P1 C11 C16 C15 . . . . 179.2(3) ?
C12 C11 C16 C19 . . . . 173.9(4) ?
P1 C11 C16 C19 . . . . -3.6(7) ?
C1 P1 C21 C26 . . . . 101.8(4) ?
C11 P1 C21 C26 . . . . -125.2(4) ?
C3 P1 C21 C26 . . . . -9.1(4) ?
C1 P1 C21 C22 . . . . -74.6(3) ?
C11 P1 C21 C22 . . . . 58.4(4) ?
C3 P1 C21 C22 . . . . 174.5(3) ?
C26 C21 C22 C23 . . . . -1.2(6) ?
P1 C21 C22 C23 . . . . 175.3(3) ?
C26 C21 C22 C27 . . . . 175.4(4) ?
P1 C21 C22 C27 . . . . -8.1(5) ?
C21 C22 C23 C24 . . . . 1.8(6) ?
C27 C22 C23 C24 . . . . -175.0(4) ?
C22 C23 C24 C25 . . . . -1.0(6) ?
C22 C23 C24 C28 . . . . 179.2(4) ?
C23 C24 C25 C26 . . . . -0.4(7) ?
C28 C24 C25 C26 . . . . 179.4(4) ?
C24 C25 C26 C21 . . . . 1.0(6) ?
C24 C25 C26 C29 . . . . -179.2(4) ?
C22 C21 C26 C25 . . . . -0.1(6) ?
P1 C21 C26 C25 . . . . -176.4(3) ?
C22 C21 C26 C29 . . . . -179.9(4) ?
P1 C21 C26 C29 . . . . 3.9(6) ?
N1 B1 C31 C36 . . . . -133.6(4) ?
C41 B1 C31 C36 . . . . 106.2(4) ?
C2 B1 C31 C36 . . . . -17.5(5) ?
N1 B1 C31 C32 . . . . 49.1(5) ?
C41 B1 C31 C32 . . . . -71.1(5) ?
C2 B1 C31 C32 . . . . 165.2(3) ?
C36 C31 C32 C33 . . . . 0.8(6) ?
B1 C31 C32 C33 . . . . 178.2(4) ?
C31 C32 C33 C34 . . . . -1.1(6) ?
C31 C32 C33 C37 . . . . 178.1(4) ?
C32 C33 C34 C35 . . . . 0.1(7) ?
C37 C33 C34 C35 . . . . -179.0(4) ?
C33 C34 C35 C36 . . . . 1.1(7) ?
C33 C34 C35 C38 . . . . 177.9(4) ?
C32 C31 C36 C35 . . . . 0.4(6) ?
B1 C31 C36 C35 . . . . -177.0(4) ?
C34 C35 C36 C31 . . . . -1.4(7) ?
C38 C35 C36 C31 . . . . -178.2(4) ?
C34 C33 C37 F1 . . . . -151.9(4) ?
C32 C33 C37 F1 . . . . 29.0(6) ?
C34 C33 C37 F3 . . . . -29.8(6) ?
C32 C33 C37 F3 . . . . 151.0(4) ?
C34 C33 C37 F2 . . . . 87.0(5) ?
C32 C33 C37 F2 . . . . -92.2(5) ?
C34 C35 C38 F6 . . . . 155.4(4) ?
C36 C35 C38 F6 . . . . -27.7(6) ?
C34 C35 C38 F4 . . . . -84.0(6) ?
C36 C35 C38 F4 . . . . 92.8(6) ?
C34 C35 C38 F5 . . . . 34.1(7) ?
C36 C35 C38 F5 . . . . -149.0(4) ?
N1 B1 C41 C42 . . . . -170.4(4) ?
C31 B1 C41 C42 . . . . -51.8(5) ?
C2 B1 C41 C42 . . . . 75.0(5) ?
N1 B1 C41 C46 . . . . 14.8(6) ?
C31 B1 C41 C46 . . . . 133.3(4) ?
C2 B1 C41 C46 . . . . -99.9(5) ?
C46 C41 C42 C43 . . . . 0.7(6) ?
B1 C41 C42 C43 . . . . -174.6(4) ?
C41 C42 C43 C44 . . . . -0.1(7) ?
C41 C42 C43 C47 . . . . 178.9(4) ?
F8A C47 C43 C44 . . . . -140.0(16) ?
F9 C47 C43 C44 . . . . 1.6(12) ?
F7 C47 C43 C44 . . . . 124.6(16) ?
F7A C47 C43 C44 . . . . 97.7(12) ?
F9A C47 C43 C44 . . . . -18.0(15) ?
F8 C47 C43 C44 . . . . -117.2(11) ?
F8A C47 C43 C42 . . . . 41.0(16) ?
F9 C47 C43 C42 . . . . -177.5(11) ?
F7 C47 C43 C42 . . . . -54.4(16) ?
F7A C47 C43 C42 . . . . -81.3(12) ?
F9A C47 C43 C42 . . . . 163.0(15) ?
F8 C47 C43 C42 . . . . 63.8(11) ?
C42 C43 C44 C45 . . . . -0.9(7) ?
C47 C43 C44 C45 . . . . -179.9(4) ?
C43 C44 C45 C46 . . . . 1.4(7) ?
C43 C44 C45 C48 . . . . -175.8(4) ?
C44 C45 C46 C41 . . . . -0.9(7) ?
C48 C45 C46 C41 . . . . 176.3(4) ?
C42 C41 C46 C45 . . . . -0.2(6) ?
B1 C41 C46 C45 . . . . 174.7(4) ?
C46 C45 C48 F11 . . . . 22.2(7) ?
C44 C45 C48 F11 . . . . -160.5(4) ?
C46 C45 C48 F10 . . . . 143.3(4) ?
C44 C45 C48 F10 . . . . -39.4(6) ?
C46 C45 C48 F12 . . . . -97.9(5) ?
C44 C45 C48 F12 . . . . 79.3(6) ?
N1 O2 B2 O1 . . . . 0.7(4) ?
N1 O2 B2 C51 . . . . 116.6(13) ?
N1 O2 B2 C51A . . . . 114.(3) ?
N1 O2 B2 C61 . . . . -114.9(3) ?
C3 O1 B2 O2 . . . . 0.0(4) ?
C3 O1 B2 C51 . . . . -117.9(12) ?
C3 O1 B2 C51A . . . . -113.(3) ?
C3 O1 B2 C61 . . . . 114.2(4) ?
O2 B2 C51 C52 . . . . -149.(2) ?
O1 B2 C51 C52 . . . . -40.(3) ?
C61 B2 C51 C52 . . . . 85.(3) ?
O2 B2 C51 C56 . . . . 36.(3) ?
O1 B2 C51 C56 . . . . 145.(3) ?
C61 B2 C51 C56 . . . . -90.(3) ?
C56 C51 C52 F52 . . . . 174.(2) ?
B2 C51 C52 F52 . . . . -2.(4) ?
C56 C51 C52 C53 . . . . -5.(4) ?
B2 C51 C52 C53 . . . . 179.6(18) ?
F52 C52 C53 F53 . . . . 3.7(18) ?
C51 C52 C53 F53 . . . . -177.(2) ?
F52 C52 C53 C54 . . . . -176.2(11) ?
C51 C52 C53 C54 . . . . 3.(3) ?
F53 C53 C54 F54 . . . . 2.5(15) ?
C52 C53 C54 F54 . . . . -177.7(11) ?
F53 C53 C54 C55 . . . . 178.2(12) ?
C52 C53 C54 C55 . . . . -2.0(18) ?
F54 C54 C55 F55 . . . . -1.(2) ?
C53 C54 C55 F55 . . . . -177.2(16) ?
F54 C54 C55 C56 . . . . 179.5(13) ?
C53 C54 C55 C56 . . . . 4.(2) ?
F55 C55 C56 F56 . . . . -3.(3) ?
C54 C55 C56 F56 . . . . 175.7(16) ?
F55 C55 C56 C51 . . . . 174.(3) ?
C54 C55 C56 C51 . . . . -6.(3) ?
C52 C51 C56 F56 . . . . -175.(2) ?
B2 C51 C56 F56 . . . . 0.(4) ?
C52 C51 C56 C55 . . . . 7.(4) ?
B2 C51 C56 C55 . . . . -178.(2) ?
O2 B2 C51A C52A . . . . -140.(6) ?
O1 B2 C51A C52A . . . . -33.(8) ?
C61 B2 C51A C52A . . . . 95.(7) ?
O2 B2 C51A C56A . . . . 31.(8) ?
O1 B2 C51A C56A . . . . 138.(6) ?
C61 B2 C51A C56A . . . . -94.(7) ?
C56A C51A C52A F52A . . . . -175.(5) ?
B2 C51A C52A F52A . . . . -3.(10) ?
C56A C51A C52A C53A . . . . 8.(9) ?
B2 C51A C52A C53A . . . . 179.(5) ?
F52A C52A C53A F53A . . . . -1.(4) ?
C51A C52A C53A F53A . . . . 177.(5) ?
F52A C52A C53A C54A . . . . 180.(2) ?
C51A C52A C53A C54A . . . . -3.(6) ?
F53A C53A C54A F54A . . . . -1.(3) ?
C52A C53A C54A F54A . . . . 179.(2) ?
F53A C53A C54A C55A . . . . -177.(3) ?
C52A C53A C54A C55A . . . . 3.(4) ?
F54A C54A C55A F55A . . . . -4.(5) ?
C53A C54A C55A F55A . . . . 173.(3) ?
F54A C54A C55A C56A . . . . 176.(3) ?
C53A C54A C55A C56A . . . . -8.(5) ?
F55A C55A C56A F56A . . . . 2.(6) ?
C54A C55A C56A F56A . . . . -177.(4) ?
F55A C55A C56A C51A . . . . -166.(6) ?
C54A C55A C56A C51A . . . . 14.(7) ?
C52A C51A C56A F56A . . . . 178.(5) ?
B2 C51A C56A F56A . . . . 6.(9) ?
C52A C51A C56A C55A . . . . -14.(10) ?
B2 C51A C56A C55A . . . . 175.(5) ?
O2 B2 C61 C66 . . . . -122.8(4) ?
O1 B2 C61 C66 . . . . 129.1(4) ?
C51 B2 C61 C66 . . . . 4.2(7) ?
C51A B2 C61 C66 . . . . 2.4(9) ?
O2 B2 C61 C62 . . . . 57.1(5) ?
O1 B2 C61 C62 . . . . -51.0(5) ?
C51 B2 C61 C62 . . . . -175.9(5) ?
C51A B2 C61 C62 . . . . -177.7(8) ?
C66 C61 C62 C63 . . . . 2.5(6) ?
B2 C61 C62 C63 . . . . -177.4(4) ?
C66 C61 C62 F62 . . . . -179.1(3) ?
B2 C61 C62 F62 . . . . 1.0(6) ?
F62 C62 C63 F63 . . . . 0.0(6) ?
C61 C62 C63 F63 . . . . 178.4(4) ?
F62 C62 C63 C64 . . . . 178.7(3) ?
C61 C62 C63 C64 . . . . -2.9(6) ?
F63 C63 C64 F64 . . . . -0.9(6) ?
C62 C63 C64 F64 . . . . -179.6(4) ?
F63 C63 C64 C65 . . . . -179.5(4) ?
C62 C63 C64 C65 . . . . 1.7(6) ?
F64 C64 C65 F65 . . . . 1.0(6) ?
C63 C64 C65 F65 . . . . 179.7(4) ?
F64 C64 C65 C66 . . . . -179.2(4) ?
C63 C64 C65 C66 . . . . -0.6(6) ?
F65 C65 C66 F66 . . . . -1.4(6) ?
C64 C65 C66 F66 . . . . 178.8(4) ?
F65 C65 C66 C61 . . . . -179.9(4) ?
C64 C65 C66 C61 . . . . 0.4(7) ?
C62 C61 C66 F66 . . . . -179.6(4) ?
B2 C61 C66 F66 . . . . 0.3(6) ?
C62 C61 C66 C65 . . . . -1.2(6) ?
B2 C61 C66 C65 . . . . 178.7(4) ?

_shelx_res_file                  
;
erk8288.res created by SHELXL-2014/7


TITL erk8288.res in P2(1)/n
CELL  1.54178  12.2342  24.2316  18.5607   90.000  100.311   90.000
ZERR    4.000   0.0014   0.0025   0.0019    0.000    0.007    0.000
LATT 1
SYMM 1/2-X, 1/2+Y, 1/2-Z
SFAC C  H  B  N  O  F  P
UNIT 196  128  8  4  8  88  4
SIZE 0.03 0.08 0.22
TEMP -173.140
ACTA
CONF

L.S. 20
BOND $H
FMAP 2
PLAN 10

OMIT    -6   2  16
OMIT    -3   2  15
OMIT    -3   1  15
OMIT    -3   0  15
OMIT    -3   3  14
OMIT    -2   1  14
OMIT    -3   2  14
OMIT     1   0  11
OMIT    -2   1  15
OMIT    -3   1  16
OMIT    -2   5   5
OMIT     4   4   4
OMIT     2   3   1
OMIT    12  15   0
OMIT    -2   0  14

WGHT    0.088500
FVAR      10.53196   0.58149   0.69049
B1    3    0.506229    0.301310    0.417937    11.00000    0.02811    0.02789 =
         0.02944    0.00028    0.00775   -0.00143
F1    6    0.462229    0.400771    0.662041    11.00000    0.09518    0.07878 =
         0.04567    0.00032    0.01921    0.03096
N1    4    0.452564    0.251053    0.454955    11.00000    0.02930    0.02925 =
         0.02191    0.00015    0.00448    0.00210
O1    5    0.342751    0.181029    0.471867    11.00000    0.02669    0.03407 =
         0.02664   -0.00029    0.00259   -0.00387
P1    7    0.315039    0.212924    0.329093    11.00000    0.02656    0.03034 =
         0.02700    0.00121    0.00487    0.00099
C1    1    0.356348    0.278216    0.295677    11.00000    0.02973    0.02813 =
         0.02917    0.00391    0.00608   -0.00059
AFIX  23
H1A   2    0.347236    0.277483    0.241601    11.00000   -1.20000
H1B   2    0.309787    0.308335    0.309859    11.00000   -1.20000
AFIX   0
C2    1    0.480592    0.287855    0.330286    11.00000    0.02627    0.03403 =
         0.03164    0.00568    0.00638    0.00127
AFIX  23
H2A   2    0.508918    0.318900    0.304220    11.00000   -1.20000
H2B   2    0.523190    0.254539    0.321527    11.00000   -1.20000
AFIX   0
F2    6    0.287572    0.409197    0.627566    11.00000    0.07350    0.14817 =
         0.08375   -0.05444    0.04449   -0.04519
O2    5    0.477708    0.242486    0.530589    11.00000    0.02873    0.03436 =
         0.02069    0.00335    0.00337   -0.00304
C3    1    0.377666    0.215086    0.425305    11.00000    0.02715    0.02884 =
         0.02970    0.00216    0.01106    0.00388
F3    6    0.392111    0.479945    0.633222    11.00000    0.09991    0.05108 =
         0.06053   -0.02405    0.00798    0.00705
F4    6    0.213768    0.483643    0.329167    11.00000    0.04666    0.06556 =
         0.08458    0.01361   -0.01576    0.01475
F5    6    0.335820    0.542401    0.379694    11.00000    0.09165    0.03558 =
         0.08202   -0.00201   -0.00308    0.01674
F6    6    0.370744    0.487935    0.294066    11.00000    0.06799    0.04391 =
         0.06027    0.01222    0.00117    0.00737

SIMU 0.02 0.04 0.9 C47 > F9A
SAME C47 F7A F8A F9A
SADI C47 F7 C47 F8 C47 F9
SADI F7 F8 F7 F9 F8 F9
ISOR 0.007 F7 > F9A

C47   1    0.869103    0.402523    0.422166    11.00000    0.02971    0.05471 =
         0.03730   -0.00336    0.00576   -0.00510
PART 1 21
F7    6    0.842077    0.415128    0.350790    21.00000    0.09285    0.07140 =
         0.04439    0.01350   -0.00322   -0.03659
F8    6    0.839629    0.447129    0.457721    21.00000    0.04814    0.04390 =
         0.07341    0.00482    0.02069   -0.00310
F9    6    0.979978    0.400503    0.437810    21.00000    0.03068    0.05136 =
         0.08617   -0.00219    0.02548   -0.00730
PART 2 -21
F7A   6    0.877868    0.398759    0.351054   -21.00000    0.06192    0.04068 =
         0.04027    0.00529    0.02063   -0.01077
F8A   6    0.819323    0.449466    0.431984   -21.00000    0.05506    0.03184 =
         0.07924    0.00425    0.02260    0.00132
F9A   6    0.974323    0.405793    0.458874   -21.00000    0.04282    0.06732 =
         0.04945    0.00886   -0.00189   -0.01762
PART 0

F10   6    0.979885    0.207162    0.520539    11.00000    0.03973    0.07597 =
         0.05710    0.00565    0.01213    0.02292
F11   6    0.828022    0.169841    0.538211    11.00000    0.04440    0.05003 =
         0.11958    0.02952   -0.01243   -0.00072
F12   6    0.910900    0.230140    0.614221    11.00000    0.06394    0.08243 =
         0.03823    0.01478    0.00677    0.02264
C11   1    0.170416    0.200541    0.332058    11.00000    0.02490    0.03335 =
         0.02783    0.00296    0.00028    0.00022
C12   1    0.135824    0.144698    0.338003    11.00000    0.02862    0.03318 =
         0.03408    0.00353    0.00247    0.00162
C13   1    0.024289    0.134614    0.339014    11.00000    0.03149    0.03769 =
         0.03682   -0.00218    0.00283   -0.00354
AFIX  43
H13   2    0.000869    0.097439    0.342043    11.00000   -1.20000
AFIX   0
C14   1   -0.054544    0.176084    0.335823    11.00000    0.02514    0.05858 =
         0.03056    0.00075    0.01023   -0.00099
C15   1   -0.018743    0.230363    0.332984    11.00000    0.03233    0.04435 =
         0.02877   -0.00117    0.00850    0.00567
AFIX  43
H15   2   -0.071356    0.259310    0.332013    11.00000   -1.20000
AFIX   0
C16   1    0.092086    0.243877    0.331506    11.00000    0.02792    0.03758 =
         0.03024    0.00112    0.00906    0.00385
C17   1    0.210712    0.094854    0.344304    11.00000    0.02899    0.03323 =
         0.05051    0.00661    0.01069   -0.00181
AFIX 137
H17A  2    0.174348    0.063819    0.364304    11.00000   -1.50000
H17B  2    0.280902    0.103319    0.376952    11.00000   -1.50000
H17C  2    0.225558    0.085029    0.295751    11.00000   -1.50000
AFIX   0
C18   1   -0.174037    0.162657    0.337929    11.00000    0.02481    0.05968 =
         0.06692    0.00019    0.01053   -0.00111
AFIX 137
H18A  2   -0.209750    0.147984    0.290305    11.00000   -1.50000
H18B  2   -0.212730    0.196212    0.348826    11.00000   -1.50000
H18C  2   -0.177440    0.135032    0.376027    11.00000   -1.50000
AFIX   0
C19   1    0.118667    0.304705    0.332730    11.00000    0.03798    0.03223 =
         0.05561    0.00371    0.01463    0.00494
AFIX 137
H19A  2    0.053867    0.325790    0.341338    11.00000   -1.50000
H19B  2    0.137630    0.315548    0.285610    11.00000   -1.50000
H19C  2    0.181769    0.312287    0.372038    11.00000   -1.50000
AFIX   0
C21   1    0.377657    0.160999    0.279621    11.00000    0.02752    0.03289 =
         0.02694   -0.00079    0.00857   -0.00007
C22   1    0.325991    0.153371    0.204889    11.00000    0.03068    0.03258 =
         0.03467    0.00031    0.01229   -0.00665
C23   1    0.374381    0.116779    0.161181    11.00000    0.04057    0.03877 =
         0.03303   -0.00309    0.01385   -0.00671
AFIX  43
H23   2    0.341352    0.112480    0.111138    11.00000   -1.20000
AFIX   0
C24   1    0.469200    0.086625    0.188901    11.00000    0.03455    0.03492 =
         0.04539   -0.00764    0.01212   -0.00343
C25   1    0.518070    0.094080    0.262666    11.00000    0.02605    0.04043 =
         0.04266   -0.00200    0.01217    0.00223
AFIX  43
H25   2    0.582612    0.073374    0.281989    11.00000   -1.20000
AFIX   0
C26   1    0.475406    0.130853    0.308898    11.00000    0.02343    0.03313 =
         0.03611    0.00421    0.01032    0.00155
C27   1    0.217487    0.180158    0.169894    11.00000    0.03463    0.03690 =
         0.03817    0.00105    0.00580    0.00040
AFIX 137
H27A  2    0.208054    0.176802    0.116521    11.00000   -1.50000
H27B  2    0.218604    0.219270    0.183442    11.00000   -1.50000
H27C  2    0.155639    0.161725    0.187091    11.00000   -1.50000
AFIX   0
C28   1    0.518525    0.047120    0.141127    11.00000    0.05270    0.04815 =
         0.05247   -0.01563    0.01938   -0.00009
AFIX 137
H28A  2    0.543087    0.067523    0.101309    11.00000   -1.50000
H28B  2    0.462446    0.019837    0.120493    11.00000   -1.50000
H28C  2    0.582210    0.028239    0.170424    11.00000   -1.50000
AFIX   0
C29   1    0.537622    0.135131    0.386858    11.00000    0.02864    0.03931 =
         0.03975    0.00127   -0.00138    0.00736
AFIX 137
H29A  2    0.599784    0.109012    0.394174    11.00000   -1.50000
H29B  2    0.487244    0.126406    0.420798    11.00000   -1.50000
H29C  2    0.566134    0.172745    0.396092    11.00000   -1.50000
AFIX   0
C31   1    0.449573    0.357798    0.441186    11.00000    0.02640    0.02719 =
         0.02598   -0.00110    0.00493   -0.00004
C32   1    0.442205    0.368382    0.515031    11.00000    0.03311    0.02292 =
         0.04541   -0.00516    0.00816   -0.00092
AFIX  43
H32   2    0.468743    0.341753    0.551553    11.00000   -1.20000
AFIX   0
C33   1    0.396068    0.417840    0.534838    11.00000    0.03328    0.03977 =
         0.03828   -0.01327    0.01014    0.00048
C34   1    0.357932    0.458267    0.484211    11.00000    0.03771    0.03399 =
         0.05907   -0.01198    0.00295    0.00404
AFIX  43
H34   2    0.326965    0.491614    0.498476    11.00000   -1.20000
AFIX   0
C35   1    0.366421    0.448479    0.411284    11.00000    0.03803    0.03332 =
         0.05463    0.00299   -0.00341    0.00517
C36   1    0.410473    0.398734    0.389529    11.00000    0.03013    0.02973 =
         0.04404   -0.00113   -0.00243   -0.00223
AFIX  43
H36   2    0.413736    0.392849    0.339355    11.00000   -1.20000
AFIX   0
C37   1    0.386818    0.426266    0.614334    11.00000    0.03988    0.04816 =
         0.05583   -0.01606    0.00682    0.00137
C38   1    0.322658    0.490096    0.353215    11.00000    0.05041    0.03229 =
         0.06351   -0.00080   -0.01325    0.00796
C41   1    0.638929    0.302833    0.445995    11.00000    0.03094    0.03150 =
         0.02664   -0.00199    0.00265   -0.00015
C42   1    0.697308    0.349245    0.427878    11.00000    0.02592    0.03603 =
         0.03338   -0.00136    0.00847    0.00140
AFIX  43
H42   2    0.656979    0.379480    0.403688    11.00000   -1.20000
AFIX   0
C43   1    0.813261    0.352074    0.444541    11.00000    0.02887    0.03619 =
         0.03398   -0.00461    0.00306   -0.00496
C44   1    0.874758    0.308607    0.480024    11.00000    0.02252    0.04397 =
         0.03770   -0.00377    0.00256    0.00047
AFIX  43
H44   2    0.953594    0.310087    0.490823    11.00000   -1.20000
AFIX   0
C45   1    0.817333    0.262698    0.499343    11.00000    0.02941    0.04025 =
         0.03453    0.00012   -0.00042    0.00428
C46   1    0.703014    0.259435    0.482618    11.00000    0.02597    0.03293 =
         0.02997    0.00251    0.00672    0.00203
AFIX  43
H46   2    0.666730    0.227358    0.496011    11.00000   -1.20000
AFIX   0
C48   1    0.883319    0.217463    0.542345    11.00000    0.03471    0.04673 =
         0.04726    0.00528    0.00440    0.00374

SIMU 0.02 0.04 0.9 B2 > F56A
SAME B2 C51A C52A F52A C53A F53A C54A F54A C55A F55A C56A F56A
SADI B2 C51
SADI C51 c52 c52 c53 c53 c54 c54 c55 c55 c56
SADI C52 f52 c53 f53 c54 f54 c55 f55 c56 f56
ISOR 0.007 C51 > F56A

B2    3    0.405237    0.194747    0.549296    11.00000    0.03042    0.04000 =
         0.02582    0.00085    0.00738    0.00144
PART 1 31
C51   1    0.477988    0.142335    0.582666    31.00000    0.03078    0.03191 =
         0.01763    0.00298    0.00974    0.00040
C52   1    0.435710    0.089770    0.571370    31.00000    0.03034    0.03621 =
         0.03673    0.00172    0.00225   -0.00420
F52   6    0.331447    0.081646    0.533519    31.00000    0.04501    0.04095 =
         0.06367    0.01285   -0.00746   -0.01326
C53   1    0.493942    0.043500    0.598006    31.00000    0.04277    0.03240 =
         0.03341    0.00104    0.00669   -0.00729
F53   6    0.452318   -0.007668    0.583820    31.00000    0.08798    0.02931 =
         0.06819    0.00629   -0.01286   -0.00816
C54   1    0.597645    0.049210    0.640572    31.00000    0.04295    0.02990 =
         0.04368    0.00639    0.00531    0.00459
F54   6    0.659460    0.004236    0.665854    31.00000    0.07699    0.03619 =
         0.07014    0.00372   -0.01481    0.02114
C55   1    0.643750    0.100472    0.654367    31.00000    0.03752    0.04317 =
         0.04840   -0.00037   -0.00169    0.00537
F55   6    0.747191    0.106079    0.693455    31.00000    0.05260    0.05414 =
         0.09754    0.00996   -0.03532    0.00065
C56   1    0.580459    0.145214    0.627942    31.00000    0.03797    0.02744 =
         0.03141   -0.00280    0.01480   -0.00123
F56   6    0.626290    0.195781    0.647080    31.00000    0.05496    0.02803 =
         0.04292    0.01106   -0.01599   -0.01255

PART 2 -31
C51A  1    0.485356    0.143051    0.578770   -31.00000    0.03335    0.03088 =
         0.02623   -0.00128    0.00835   -0.00173
C52A  1    0.461451    0.088412    0.561604   -31.00000    0.02824    0.03654 =
         0.02157    0.00148    0.00119   -0.00658
F52A  6    0.362632    0.074461    0.519918   -31.00000    0.04988    0.04458 =
         0.04123    0.00438   -0.00675   -0.00725
C53A  1    0.531426    0.045121    0.586518   -31.00000    0.03202    0.02842 =
         0.03482   -0.00804    0.01009   -0.00248
F53A  6    0.500225   -0.007983    0.570132   -31.00000    0.09436    0.03331 =
         0.05736   -0.01481   -0.01213   -0.00964
C54A  1    0.633452    0.056043    0.628678   -31.00000    0.02882    0.02226 =
         0.02726    0.00457    0.01530    0.01367
F54A  6    0.702978    0.014195    0.654555   -31.00000    0.08256    0.05150 =
         0.06572   -0.00639   -0.00490    0.03241
C55A  1    0.662165    0.109367    0.647625   -31.00000    0.03219    0.03696 =
         0.03902   -0.00084    0.00572   -0.00158
F55A  6    0.757185    0.119568    0.695814   -31.00000    0.04196    0.03821 =
         0.05904   -0.00574   -0.01497    0.01526
C56A  1    0.593094    0.150559    0.616233   -31.00000    0.02202    0.01967 =
         0.02200    0.01395    0.00363   -0.00356
F56A  6    0.628381    0.202912    0.634471   -31.00000    0.04823    0.04276 =
         0.03567    0.02351   -0.00710   -0.01141
PART 0

C61   1    0.319993    0.218246    0.599786    11.00000    0.02788    0.03454 =
         0.02257    0.00347    0.00545   -0.00167
C62   1    0.247959    0.261221    0.574162    11.00000    0.02911    0.03711 =
         0.02737    0.00223    0.00483    0.00108
F62   6    0.249213    0.282539    0.505494    11.00000    0.03485    0.04405 =
         0.03101    0.00699    0.00819    0.00611
C63   1    0.176093    0.285611    0.612632    11.00000    0.02371    0.03304 =
         0.03359   -0.00202   -0.00050    0.00118
F63   6    0.110356    0.328099    0.584831    11.00000    0.02927    0.04865 =
         0.03915    0.00344    0.00624    0.00978
C64   1    0.169759    0.265290    0.680887    11.00000    0.02548    0.04293 =
         0.03048   -0.00416    0.01885    0.00212
F64   6    0.098591    0.288391    0.720627    11.00000    0.03679    0.05559 =
         0.04349   -0.00088    0.01913    0.00361
C65   1    0.236906    0.222544    0.709358    11.00000    0.03140    0.04779 =
         0.02194    0.00358    0.01069   -0.00459
F65   6    0.231053    0.202544    0.777316    11.00000    0.04613    0.05465 =
         0.03201    0.00659    0.01286    0.00132
C66   1    0.309811    0.199791    0.669074    11.00000    0.02863    0.03208 =
         0.03429    0.00827    0.00336    0.00169
F66   6    0.374291    0.158328    0.702391    11.00000    0.04409    0.04540 =
         0.02841    0.00952    0.01209    0.00857
HKLF 4

REM  erk8288.res in P2(1)/n
REM R1 =  0.0684 for    5243 Fo > 4sig(Fo)  and  0.1153 for all    8883 data
REM    828 parameters refined using    383 restraints

END

WGHT      0.0885      0.0000

REM Highest difference peak  0.304,  deepest hole -0.554,  1-sigma level  0.076
Q1    1   0.0806  0.2306  0.4174  11.00000  0.05    0.30
Q2    1   0.4177  0.1070  0.7195  11.00000  0.05    0.28
Q3    1   0.2686  0.3055  0.4195  11.00000  0.05    0.27
Q4    1   0.4289  0.2278  0.3007  11.00000  0.05    0.27
Q5    1   0.5608  0.2856  0.5626  11.00000  0.05    0.27
Q6    1   0.2852  0.2675  0.3157  11.00000  0.05    0.26
Q7    1   0.7424  0.4404  0.3583  11.00000  0.05    0.26
Q8    1   0.2760  0.2253  0.4599  11.00000  0.05    0.26
Q9    1   0.2602  0.2599  0.3041  11.00000  0.05    0.26
Q10   1   0.2123  0.2636  0.7779  11.00000  0.05    0.26
;
_shelx_res_checksum              16892
####################################################################### 
# 
# This file contains crystal structure data downloaded from the 
# Cambridge Structural Database (CSD) hosted by the Cambridge 
# Crystallographic Data Centre (CCDC).
# 
# Full information about CCDC data access policies and citation 
# guidelines are available at http://www.ccdc.cam.ac.uk/access/V1 
# 
# Audit and citation data items may have been added by the CCDC. 
# Please retain this information to preserve the provenance of 
# this file and to allow appropriate attribution of the data. 
# 
#######################################################################

data_erk8298
_database_code_depnum_ccdc_archive 'CCDC 1506873'
_audit_update_record             
;
2016-09-27 deposited with the CCDC.
2017-01-04 downloaded from the CCDC.
;

_chemical_name_systematic        ?
_chemical_name_common            ?
_chemical_formula_moiety         ?
_chemical_formula_sum            'C30 H23 B F15 N'
_chemical_formula_iupac          ?
_chemical_formula_weight         693.30
_chemical_absolute_configuration .

_chemical_melting_point          ?

_space_group_crystal_system      monoclinic
_space_group_name_H-M_alt        'P 1 21 1'
_space_group_name_Hall           'P 2yb'
loop_
_space_group_symop_operation_xyz
'x, y, z'
'-x, y+1/2, -z'

_cell_length_a                   9.1176(12)
_cell_length_b                   16.071(2)
_cell_length_c                   19.360(2)
_cell_angle_alpha                90
_cell_angle_beta                 98.211(4)
_cell_angle_gamma                90
_cell_volume                     2807.7(6)
_cell_formula_units_Z            4
_cell_measurement_reflns_used    8325
_cell_measurement_theta_min      2.3533
_cell_measurement_theta_max      24.2809
_cell_measurement_temperature    100.(2)

_exptl_crystal_description       plate
_exptl_crystal_colour            colourless
_exptl_crystal_size_max          0.388
_exptl_crystal_size_mid          0.217
_exptl_crystal_size_min          0.044
_exptl_crystal_density_diffrn    1.640
_exptl_crystal_density_meas      ?
_exptl_crystal_density_method    'not measured'
_exptl_crystal_F_000             1400

_exptl_absorpt_coefficient_mu    0.165
_exptl_absorpt_correction_type   multi-scan
_exptl_absorpt_process_details   
;
Bruker AXS (2014). SADABS, Version 2014/2, Bruker AXS Inc., Madison, Wisconsin,
USA.
;
_exptl_absorpt_correction_T_min  0.70
_exptl_absorpt_correction_T_max  0.99

_exptl_special_details           
;
;

_diffrn_ambient_temperature      100.(2)

_diffrn_source                   'Mo ImS'
_diffrn_source_type              'micro focus tube'

_diffrn_radiation_type           'Mo K\a'
_diffrn_radiation_wavelength     0.71073
_diffrn_radiation_monochromator  'MX mirror'

_diffrn_measurement_device_type  'Bruker D8 Venture PHOTON 100 CMOS'
_diffrn_measurement_method       'omega and phi scans'

_diffrn_detector_area_resol_mean 10.4167

_diffrn_reflns_number            38910
_diffrn_reflns_av_R_equivalents  0.1374
_diffrn_reflns_av_unetI/netI     0.1090
_diffrn_reflns_theta_min         2.35
_diffrn_reflns_theta_max         24.71
_diffrn_reflns_theta_full        24.71
_diffrn_measured_fraction_theta_max 0.998
_diffrn_measured_fraction_theta_full 0.998
_diffrn_reflns_limit_h_min       -10
_diffrn_reflns_limit_h_max       10
_diffrn_reflns_limit_k_min       -18
_diffrn_reflns_limit_k_max       18
_diffrn_reflns_limit_l_min       -22
_diffrn_reflns_limit_l_max       22

_refine_special_details          
;
Reflections were merged by SHELXL according to the crystal
class for the calculation of statistics and refinement.

_reflns_Friedel_fraction is defined as the number of unique
Friedel pairs measured divided by the number that would be
possible theoretically, ignoring centric projections and
systematic absences.
;

_reflns_number_total             9575
_reflns_number_gt                6526
_reflns_threshold_expression     'I > 2\s(I)'

_refine_ls_structure_factor_coef Fsqd
_refine_ls_matrix_type           full
_refine_ls_R_factor_all          0.1115
_refine_ls_R_factor_gt           0.0612
_refine_ls_wR_factor_gt          0.1098
_refine_ls_wR_factor_ref         0.1284
_refine_ls_goodness_of_fit_ref   1.045
_refine_ls_restrained_S_all      1.045
_refine_ls_number_reflns         9575
_refine_ls_number_parameters     857
_refine_ls_number_restraints     1
_refine_ls_number_constraints    ?
_refine_ls_hydrogen_treatment    constr
_refine_ls_weighting_scheme      calc
_refine_ls_weighting_details     
'w=1/[\s^2^(Fo^2^)+(0.0373P)^2^+2.3581P] where P=(Fo^2^+2Fc^2^)/3'

_atom_sites_solution_hydrogens   geom
_atom_sites_solution_primary     ?
_atom_sites_solution_secondary   ?

_refine_ls_shift/su_max          0.000
_refine_ls_shift/su_mean         0.000
_refine_diff_density_max         0.442
_refine_diff_density_min         -0.373
_refine_ls_extinction_method     none
_refine_ls_extinction_coef       ?
_refine_ls_abs_structure_details 
;
Flack x determined using 2302 quotients [(I+)-(I-)]/[(I+)+(I-)]
(Parsons, Flack and Wagner, Acta Cryst. B69 (2013) 249-259).
;
_refine_ls_abs_structure_Flack   0.5(5)

loop_
_atom_type_symbol
_atom_type_description
_atom_type_scat_dispersion_real
_atom_type_scat_dispersion_imag
_atom_type_scat_source
C C 0.0033 0.0016 'International Tables Vol C Tables 4.2.6.8 and 6.1.1.4'
H H 0.0000 0.0000 'International Tables Vol C Tables 4.2.6.8 and 6.1.1.4'
B B 0.0013 0.0007 'International Tables Vol C Tables 4.2.6.8 and 6.1.1.4'
N N 0.0061 0.0033 'International Tables Vol C Tables 4.2.6.8 and 6.1.1.4'
F F 0.0171 0.0103 'International Tables Vol C Tables 4.2.6.8 and 6.1.1.4'

_computing_data_collection       
;
APEX2 v.2014.1-1 (Bruker AXS Inc., 2014)

;
_computing_cell_refinement       'SAINT V8.34A (Bruker AXS Inc., 2013)'
_computing_data_reduction        'SAINT V8.34A (Bruker AXS Inc., 2013)'
_computing_structure_solution    'SHELXL-2014 (Sheldrick, 2014)'
_computing_structure_refinement  'SHELXL-2014/7 (Sheldrick, 2014)'
_computing_molecular_graphics    'XP (Sheldrick, 2014)'
_computing_publication_material  'SHELXL-2014 (Sheldrick, 2014)'

loop_
_atom_site_type_symbol
_atom_site_label
_atom_site_fract_x
_atom_site_fract_y
_atom_site_fract_z
_atom_site_U_iso_or_equiv
_atom_site_adp_type
_atom_site_calc_flag
_atom_site_refinement_flags_adp
_atom_site_refinement_flags_occupancy
_atom_site_refinement_flags_posn
_atom_site_occupancy
_atom_site_disorder_assembly
_atom_site_disorder_group
N N1A 0.5292(7) 0.7728(4) 0.4659(3) 0.0149(15) Uani d . . . 1 . .
B B1A 0.2923(10) 0.7718(6) 0.6099(5) 0.015(2) Uani d . . . 1 . .
C C1A 0.4044(8) 0.7820(5) 0.4887(4) 0.0127(18) Uani d . . . 1 . .
H H1A 0.355 0.8322 0.4737 0.015 Uiso calc U . R 1 . .
C C2A 0.3229(8) 0.7308(5) 0.5329(4) 0.0197(19) Uani d . . . 1 . .
H H2A 0.3836 0.6796 0.5444 0.024 Uiso calc U . R 1 . .
C C3A 0.1780(8) 0.7021(5) 0.4870(4) 0.0207(19) Uani d . . . 1 . .
H H321 0.1189 0.751 0.4702 0.031 Uiso calc U . R 1 . .
H H322 0.1208 0.6669 0.5147 0.031 Uiso calc U . R 1 . .
H H323 0.2028 0.6704 0.447 0.031 Uiso calc U . R 1 . .
C C11A 0.5773(9) 0.8401(5) 0.4161(4) 0.0199(19) Uani d . . . 1 . .
C C12A 0.6348(9) 0.7921(5) 0.3572(4) 0.023(2) Uani d . . . 1 . .
H H12A 0.5551 0.755 0.3351 0.028 Uiso calc U . R 1 . .
H H12B 0.657 0.8324 0.3214 0.028 Uiso calc U . R 1 . .
C C13A 0.7722(9) 0.7403(6) 0.3798(4) 0.029(2) Uani d . . . 1 . .
H H13A 0.8615 0.7744 0.3768 0.035 Uiso calc U . R 1 . .
H H13B 0.7737 0.6924 0.3478 0.035 Uiso calc U . R 1 . .
C C14A 0.7769(9) 0.7085(5) 0.4539(4) 0.0215(19) Uani d . . . 1 . .
H H14A 0.8363 0.7482 0.4855 0.026 Uiso calc U . R 1 . .
H H14B 0.8307 0.6548 0.4575 0.026 Uiso calc U . R 1 . .
C C15A 0.6297(9) 0.6954(5) 0.4809(4) 0.0196(19) Uani d . . . 1 . .
C C16A 0.4470(8) 0.8944(5) 0.3850(4) 0.023(2) Uani d . . . 1 . .
H H16A 0.4791 0.9322 0.3504 0.035 Uiso calc U . R 1 . .
H H16B 0.4117 0.9268 0.4222 0.035 Uiso calc U . R 1 . .
H H16C 0.3667 0.8589 0.3625 0.035 Uiso calc U . R 1 . .
C C17A 0.6951(9) 0.8961(5) 0.4571(4) 0.027(2) Uani d . . . 1 . .
H H17A 0.7508 0.9249 0.4246 0.04 Uiso calc U . R 1 . .
H H17B 0.763 0.8621 0.4893 0.04 Uiso calc U . R 1 . .
H H17C 0.6467 0.9372 0.4837 0.04 Uiso calc U . R 1 . .
C C18A 0.5469(9) 0.6214(5) 0.4422(4) 0.026(2) Uani d . . . 1 . .
H H18A 0.5354 0.6313 0.3917 0.039 Uiso calc U . R 1 . .
H H18B 0.449 0.6156 0.4569 0.039 Uiso calc U . R 1 . .
H H18C 0.6039 0.5702 0.4532 0.039 Uiso calc U . R 1 . .
C C19A 0.6677(9) 0.6793(5) 0.5588(4) 0.024(2) Uani d . . . 1 . .
H H19A 0.743 0.6355 0.5668 0.037 Uiso calc U . R 1 . .
H H19B 0.5784 0.6616 0.5775 0.037 Uiso calc U . R 1 . .
H H19C 0.7061 0.7305 0.5823 0.037 Uiso calc U . R 1 . .
C C21A 0.1980(8) 0.8606(5) 0.6095(4) 0.0152(18) Uani d . . . 1 . .
C C22A 0.1328(8) 0.9093(5) 0.5542(4) 0.0174(19) Uani d . . . 1 . .
C C23A 0.0596(8) 0.9838(5) 0.5618(4) 0.0186(19) Uani d . . . 1 . .
C C24A 0.0517(8) 1.0151(5) 0.6260(4) 0.0171(18) Uani d . . . 1 . .
C C25A 0.1153(9) 0.9710(5) 0.6835(4) 0.020(2) Uani d . . . 1 . .
C C26A 0.1864(8) 0.8965(5) 0.6739(4) 0.0152(18) Uani d . . . 1 . .
C C31A 0.2025(8) 0.6969(5) 0.6453(4) 0.0154(18) Uani d . . . 1 . .
C C32A 0.0593(9) 0.7008(5) 0.6604(4) 0.0190(19) Uani d . . . 1 . .
C C33A -0.0156(9) 0.6357(5) 0.6887(4) 0.0178(19) Uani d . . . 1 . .
C C34A 0.0554(10) 0.5613(5) 0.7014(4) 0.021(2) Uani d . . . 1 . .
C C35A 0.1938(10) 0.5526(5) 0.6862(4) 0.021(2) Uani d . . . 1 . .
C C36A 0.2654(8) 0.6171(5) 0.6594(4) 0.0162(18) Uani d . . . 1 . .
C C41A 0.4551(8) 0.7969(5) 0.6559(4) 0.0151(19) Uani d . . . 1 . .
C C42A 0.5358(8) 0.8630(5) 0.6333(4) 0.0179(18) Uani d . . . 1 . .
C C43A 0.6715(9) 0.8898(5) 0.6654(4) 0.0214(19) Uani d . . . 1 . .
C C44A 0.7367(8) 0.8509(6) 0.7237(4) 0.027(2) Uani d . . . 1 . .
C C45A 0.6594(9) 0.7862(6) 0.7513(4) 0.023(2) Uani d . . . 1 . .
C C46A 0.5234(8) 0.7628(5) 0.7176(4) 0.0185(19) Uani d . . . 1 . .
N N1B 0.0233(7) 0.2239(5) 1.0336(3) 0.0257(18) Uani d . . . 1 . .
B B1B 0.2737(10) 0.2251(6) 0.8946(5) 0.020(2) Uani d . . . 1 . .
C C3B 0.3956(8) 0.2645(6) 1.0258(4) 0.023(2) Uani d . . . 1 . .
H H301 0.3796 0.2951 1.0678 0.035 Uiso calc U . R 1 . .
H H302 0.4675 0.2944 1.0019 0.035 Uiso calc U . R 1 . .
H H303 0.4339 0.2088 1.0389 0.035 Uiso calc U . R 1 . .
C C1B 0.1479(9) 0.2075(6) 1.0112(4) 0.025(2) Uani d . . . 1 . .
H H1B 0.1809 0.152 1.0201 0.03 Uiso calc U . R 1 . .
C C2B 0.2458(8) 0.2565(6) 0.9758(4) 0.025(2) Uani d . . . 1 . .
H H2B 0.2022 0.3137 0.9706 0.03 Uiso calc U . R 1 . .
C C11B -0.0561(10) 0.3091(6) 1.0228(5) 0.034(2) Uani d . . . 1 . .
C C12B -0.2059(11) 0.3054(8) 1.0488(6) 0.052(3) Uani d . . . 1 . .
H H12C -0.2464 0.3626 1.048 0.063 Uiso calc U . R 1 . .
H H12D -0.2738 0.272 1.0151 0.063 Uiso calc U . R 1 . .
C C13B -0.2089(11) 0.2696(8) 1.1211(5) 0.051(3) Uani d . . . 1 . .
H H13C -0.3107 0.2509 1.1252 0.062 Uiso calc U . R 1 . .
H H13D -0.1814 0.3135 1.1564 0.062 Uiso calc U . R 1 . .
C C14B -0.1025(10) 0.1966(6) 1.1355(4) 0.035(2) Uani d . . . 1 . .
H H14C -0.0138 0.2159 1.167 0.043 Uiso calc U . R 1 . .
H H14D -0.151 0.1534 1.1609 0.043 Uiso calc U . R 1 . .
C C15B -0.0514(9) 0.1564(6) 1.0722(4) 0.030(2) Uani d . . . 1 . .
C C16B 0.0435(11) 0.3739(7) 1.0634(5) 0.044(3) Uani d . . . 1 . .
H H16D 0.1336 0.381 1.0418 0.067 Uiso calc U . R 1 . .
H H16E 0.0703 0.3553 1.1118 0.067 Uiso calc U . R 1 . .
H H16F -0.0093 0.4271 1.0627 0.067 Uiso calc U . R 1 . .
C C17B -0.0897(10) 0.3289(6) 0.9456(4) 0.035(2) Uani d . . . 1 . .
H H17D -0.1427 0.2821 0.921 0.053 Uiso calc U . R 1 . .
H H17E 0.0033 0.3385 0.9269 0.053 Uiso calc U . R 1 . .
H H17F -0.1514 0.379 0.939 0.053 Uiso calc U . R 1 . .
C C18B 0.0583(11) 0.0878(6) 1.0981(5) 0.044(3) Uani d . . . 1 . .
H H18D 0.1439 0.1122 1.1276 0.066 Uiso calc U . R 1 . .
H H18E 0.0915 0.0599 1.0581 0.066 Uiso calc U . R 1 . .
H H18F 0.0101 0.0473 1.1253 0.066 Uiso calc U . R 1 . .
C C19B -0.1793(10) 0.1179(7) 1.0216(5) 0.044(3) Uani d . . . 1 . .
H H19D -0.2416 0.0841 1.0479 0.066 Uiso calc U . R 1 . .
H H19E -0.1385 0.0827 0.9876 0.066 Uiso calc U . R 1 . .
H H19F -0.2391 0.1624 0.997 0.066 Uiso calc U . R 1 . .
C C21B 0.1154(9) 0.2111(5) 0.8436(4) 0.0187(19) Uani d . . . 1 . .
C C22B 0.0577(9) 0.2548(5) 0.7828(4) 0.022(2) Uani d . . . 1 . .
C C23B -0.0743(9) 0.2362(6) 0.7426(4) 0.027(2) Uani d . . . 1 . .
C C24B -0.1600(9) 0.1723(7) 0.7594(4) 0.033(3) Uani d . . . 1 . .
C C25B -0.1093(10) 0.1244(6) 0.8160(5) 0.033(2) Uani d . . . 1 . .
C C26B 0.0230(9) 0.1457(6) 0.8560(4) 0.023(2) Uani d . . . 1 . .
C C31B 0.3746(9) 0.3043(5) 0.8692(4) 0.020(2) Uani d . . . 1 . .
C C32B 0.3205(9) 0.3864(6) 0.8650(4) 0.026(2) Uani d . . . 1 . .
C C33B 0.3972(11) 0.4528(5) 0.8441(5) 0.030(2) Uani d . . . 1 . .
C C34B 0.5315(10) 0.4450(6) 0.8244(4) 0.030(2) Uani d . . . 1 . .
C C35B 0.5941(9) 0.3657(6) 0.8270(4) 0.023(2) Uani d . . . 1 . .
C C36B 0.5157(9) 0.3003(5) 0.8514(4) 0.022(2) Uani d . . . 1 . .
C C41B 0.3603(8) 0.1346(5) 0.8875(4) 0.0172(19) Uani d . . . 1 . .
C C42B 0.3877(8) 0.1094(5) 0.8215(4) 0.0161(18) Uani d . . . 1 . .
C C43B 0.4542(9) 0.0379(5) 0.8056(4) 0.021(2) Uani d . . . 1 . .
C C44B 0.5053(10) -0.0166(5) 0.8590(5) 0.028(2) Uani d . . . 1 . .
C C45B 0.4818(10) 0.0031(5) 0.9243(4) 0.029(2) Uani d . . . 1 . .
C C46B 0.4089(9) 0.0754(5) 0.9378(4) 0.024(2) Uani d . . . 1 . .
F F22A 0.1354(5) 0.8863(3) 0.4872(2) 0.0251(11) Uani d . . . 1 . .
F F23A -0.0018(5) 1.0254(3) 0.5039(2) 0.0278(11) Uani d . . . 1 . .
F F24A -0.0189(5) 1.0874(3) 0.6349(2) 0.0271(12) Uani d . . . 1 . .
F F25A 0.1084(5) 1.0010(3) 0.7477(2) 0.0269(11) Uani d . . . 1 . .
F F26A 0.2418(5) 0.8562(3) 0.7332(2) 0.0236(11) Uani d . . . 1 . .
F F32A -0.0244(5) 0.7708(3) 0.6478(2) 0.0228(11) Uani d . . . 1 . .
F F33A -0.1531(5) 0.6467(3) 0.7040(2) 0.0249(11) Uani d . . . 1 . .
F F34A -0.0146(5) 0.4979(3) 0.7292(2) 0.0328(12) Uani d . . . 1 . .
F F35A 0.2661(5) 0.4786(3) 0.6987(2) 0.0313(12) Uani d . . . 1 . .
F F36A 0.4033(5) 0.6020(3) 0.6457(2) 0.0229(11) Uani d . . . 1 . .
F F42A 0.4773(5) 0.9063(3) 0.5755(2) 0.0194(10) Uani d . . . 1 . .
F F43A 0.7399(5) 0.9542(3) 0.6385(2) 0.0330(13) Uani d . . . 1 . .
F F44A 0.8701(5) 0.8746(4) 0.7566(3) 0.0399(14) Uani d . . . 1 . .
F F45A 0.7208(5) 0.7505(3) 0.8113(2) 0.0340(13) Uani d . . . 1 . .
F F46A 0.4563(5) 0.7043(3) 0.7526(2) 0.0258(11) Uani d . . . 1 . .
F F22B 0.1342(5) 0.3183(3) 0.7593(2) 0.0293(12) Uani d . . . 1 . .
F F23B -0.1211(5) 0.2814(3) 0.6850(2) 0.0401(14) Uani d . . . 1 . .
F F24B -0.2896(5) 0.1532(4) 0.7200(3) 0.0458(15) Uani d . . . 1 . .
F F25B -0.1889(6) 0.0587(3) 0.8344(3) 0.0421(14) Uani d . . . 1 . .
F F26B 0.0681(5) 0.0936(3) 0.9111(2) 0.0308(12) Uani d . . . 1 . .
F F32B 0.1826(5) 0.4024(3) 0.8799(2) 0.0321(12) Uani d . . . 1 . .
F F33B 0.3327(6) 0.5307(3) 0.8415(3) 0.0411(14) Uani d . . . 1 . .
F F34B 0.6052(6) 0.5099(3) 0.8015(3) 0.0446(14) Uani d . . . 1 . .
F F35B 0.7251(5) 0.3544(3) 0.8063(3) 0.0325(12) Uani d . . . 1 . .
F F36B 0.5934(5) 0.2271(3) 0.8555(2) 0.0261(11) Uani d . . . 1 . .
F F42B 0.3462(5) 0.1619(3) 0.7667(2) 0.0234(11) Uani d . . . 1 . .
F F43B 0.4727(5) 0.0201(3) 0.7397(2) 0.0293(12) Uani d . . . 1 . .
F F44B 0.5753(6) -0.0871(3) 0.8453(3) 0.0466(16) Uani d . . . 1 . .
F F45B 0.5299(7) -0.0488(3) 0.9782(3) 0.0483(16) Uani d . . . 1 . .
F F46B 0.3856(5) 0.0837(3) 1.0050(2) 0.0327(13) Uani d . . . 1 . .

loop_
_atom_site_aniso_label
_atom_site_aniso_U_11
_atom_site_aniso_U_22
_atom_site_aniso_U_33
_atom_site_aniso_U_12
_atom_site_aniso_U_13
_atom_site_aniso_U_23
N1A 0.018(4) 0.015(4) 0.013(3) -0.003(3) 0.006(3) 0.000(3)
B1A 0.015(5) 0.011(5) 0.018(5) 0.006(4) 0.004(4) -0.001(4)
C1A 0.010(4) 0.018(5) 0.009(4) -0.005(3) -0.001(3) -0.007(3)
C2A 0.011(4) 0.026(5) 0.021(5) -0.003(4) -0.002(3) 0.003(4)
C3A 0.020(5) 0.023(5) 0.018(5) -0.006(4) 0.001(4) -0.004(4)
C11A 0.018(4) 0.022(5) 0.021(5) -0.008(4) 0.006(4) -0.004(4)
C12A 0.015(5) 0.029(5) 0.026(5) -0.003(4) 0.008(4) 0.000(4)
C13A 0.016(5) 0.048(7) 0.025(5) 0.004(4) 0.007(4) -0.004(4)
C14A 0.016(4) 0.030(5) 0.020(5) 0.002(4) 0.007(4) -0.006(4)
C15A 0.014(4) 0.023(5) 0.019(5) 0.004(4) -0.003(4) -0.003(4)
C16A 0.023(5) 0.021(5) 0.028(5) -0.002(4) 0.007(4) 0.008(4)
C17A 0.023(5) 0.035(6) 0.023(5) -0.014(4) 0.007(4) -0.005(4)
C18A 0.026(5) 0.023(5) 0.028(5) 0.005(4) -0.004(4) -0.003(4)
C19A 0.021(5) 0.029(5) 0.025(5) 0.009(4) 0.007(4) 0.006(4)
C21A 0.008(4) 0.020(5) 0.018(4) 0.000(3) 0.001(3) -0.001(4)
C22A 0.008(4) 0.020(5) 0.025(5) 0.004(4) 0.004(3) -0.002(4)
C23A 0.017(4) 0.020(5) 0.019(5) -0.002(4) 0.000(4) 0.005(4)
C24A 0.012(4) 0.014(5) 0.025(5) 0.003(4) 0.001(3) 0.000(4)
C25A 0.023(5) 0.026(5) 0.012(5) -0.003(4) 0.009(4) -0.010(4)
C26A 0.010(4) 0.019(5) 0.016(5) -0.003(4) 0.000(3) 0.004(4)
C31A 0.016(4) 0.016(5) 0.015(4) 0.003(4) 0.004(3) -0.006(3)
C32A 0.018(5) 0.022(5) 0.015(4) 0.005(4) -0.003(4) -0.003(4)
C33A 0.017(4) 0.024(5) 0.013(4) 0.000(4) 0.007(3) -0.002(3)
C34A 0.032(5) 0.019(5) 0.015(4) 0.000(4) 0.012(4) 0.003(4)
C35A 0.032(5) 0.018(5) 0.015(4) 0.011(4) 0.005(4) 0.001(4)
C36A 0.009(4) 0.027(5) 0.014(4) 0.004(4) 0.007(3) -0.003(4)
C41A 0.008(4) 0.024(5) 0.012(4) 0.005(4) -0.001(3) -0.002(4)
C42A 0.015(4) 0.027(5) 0.011(4) 0.006(4) 0.001(3) -0.001(4)
C43A 0.019(5) 0.029(5) 0.017(5) -0.003(4) 0.006(4) -0.003(4)
C44A 0.006(4) 0.049(6) 0.024(5) 0.001(4) 0.003(4) -0.020(4)
C45A 0.015(5) 0.041(6) 0.012(5) 0.012(4) -0.001(4) -0.004(4)
C46A 0.013(4) 0.027(5) 0.017(4) 0.001(4) 0.009(4) -0.006(4)
N1B 0.012(4) 0.050(5) 0.015(4) -0.002(4) 0.002(3) 0.006(3)
B1B 0.016(5) 0.023(6) 0.023(6) 0.004(4) 0.007(4) -0.003(4)
C3B 0.017(5) 0.037(5) 0.016(4) -0.004(4) 0.006(4) -0.004(4)
C1B 0.021(5) 0.047(6) 0.008(4) -0.008(4) 0.002(4) -0.007(4)
C2B 0.011(4) 0.042(6) 0.023(5) 0.000(4) 0.005(4) -0.008(4)
C11B 0.019(5) 0.048(7) 0.036(6) 0.005(5) 0.007(4) 0.001(5)
C12B 0.029(6) 0.075(9) 0.054(7) 0.011(6) 0.008(5) -0.008(6)
C13B 0.034(6) 0.098(9) 0.026(6) 0.005(6) 0.015(5) -0.011(6)
C14B 0.028(5) 0.058(7) 0.022(5) -0.021(5) 0.010(4) 0.001(5)
C15B 0.017(5) 0.052(6) 0.021(5) -0.008(5) 0.001(4) 0.004(4)
C16B 0.052(6) 0.058(7) 0.022(5) 0.024(6) -0.001(5) -0.018(5)
C17B 0.023(5) 0.045(6) 0.034(6) 0.000(5) -0.013(4) 0.000(5)
C18B 0.041(6) 0.053(7) 0.040(6) -0.008(5) 0.005(5) 0.004(5)
C19B 0.036(6) 0.063(7) 0.033(6) -0.018(5) 0.007(5) -0.004(5)
C21B 0.020(5) 0.025(5) 0.014(4) 0.003(4) 0.010(4) -0.007(4)
C22B 0.017(5) 0.033(6) 0.017(5) 0.008(4) 0.003(4) -0.004(4)
C23B 0.018(5) 0.045(6) 0.017(5) 0.007(5) 0.001(4) -0.005(4)
C24B 0.011(5) 0.068(8) 0.017(5) 0.011(5) -0.009(4) -0.021(5)
C25B 0.025(5) 0.042(6) 0.034(6) -0.007(5) 0.013(5) -0.018(5)
C26B 0.020(5) 0.038(6) 0.012(5) 0.007(4) 0.003(4) -0.008(4)
C31B 0.027(5) 0.020(5) 0.012(4) 0.001(4) -0.004(4) -0.006(4)
C32B 0.018(5) 0.039(6) 0.020(5) 0.013(4) 0.002(4) -0.007(4)
C33B 0.042(6) 0.016(5) 0.031(5) 0.001(4) 0.003(5) -0.004(4)
C34B 0.037(6) 0.033(6) 0.019(5) -0.009(5) 0.003(4) 0.005(4)
C35B 0.024(5) 0.028(5) 0.017(5) -0.001(4) 0.002(4) -0.001(4)
C36B 0.022(5) 0.020(5) 0.023(5) 0.007(4) -0.004(4) -0.002(4)
C41B 0.014(4) 0.020(5) 0.019(5) -0.003(4) 0.003(3) -0.004(4)
C42B 0.011(4) 0.025(5) 0.012(4) 0.001(4) 0.001(3) 0.002(4)
C43B 0.019(5) 0.031(5) 0.013(5) 0.002(4) 0.007(4) -0.005(4)
C44B 0.033(5) 0.019(5) 0.032(6) 0.007(4) 0.004(4) -0.002(4)
C45B 0.043(6) 0.025(5) 0.019(5) 0.004(5) 0.003(4) 0.007(4)
C46B 0.025(5) 0.030(5) 0.016(5) -0.003(4) 0.004(4) -0.002(4)
F22A 0.032(3) 0.029(3) 0.014(3) 0.012(2) 0.001(2) 0.002(2)
F23A 0.033(3) 0.024(3) 0.024(3) 0.012(2) -0.002(2) 0.004(2)
F24A 0.026(3) 0.018(3) 0.036(3) 0.010(2) 0.003(2) -0.003(2)
F25A 0.025(3) 0.028(3) 0.028(3) 0.007(2) 0.004(2) -0.003(2)
F26A 0.027(3) 0.027(3) 0.017(3) 0.007(2) 0.003(2) 0.002(2)
F32A 0.017(2) 0.017(3) 0.036(3) 0.005(2) 0.006(2) 0.003(2)
F33A 0.021(3) 0.028(3) 0.026(3) -0.004(2) 0.009(2) 0.001(2)
F34A 0.042(3) 0.023(3) 0.038(3) -0.001(2) 0.020(2) 0.010(2)
F35A 0.041(3) 0.023(3) 0.033(3) 0.010(2) 0.015(2) 0.006(2)
F36A 0.021(3) 0.023(3) 0.027(3) 0.006(2) 0.013(2) 0.005(2)
F42A 0.018(2) 0.020(3) 0.020(3) -0.006(2) 0.003(2) -0.002(2)
F43A 0.024(3) 0.044(3) 0.032(3) -0.013(2) 0.007(2) -0.009(3)
F44A 0.016(3) 0.072(4) 0.030(3) -0.005(3) -0.003(2) -0.013(3)
F45A 0.027(3) 0.055(4) 0.018(3) 0.016(3) -0.006(2) -0.002(2)
F46A 0.022(3) 0.033(3) 0.023(3) 0.004(2) 0.003(2) 0.005(2)
F22B 0.026(3) 0.036(3) 0.026(3) 0.007(2) 0.003(2) 0.003(2)
F23B 0.030(3) 0.065(4) 0.023(3) 0.018(3) -0.005(2) -0.001(3)
F24B 0.018(3) 0.080(4) 0.037(3) -0.001(3) -0.006(2) -0.016(3)
F25B 0.031(3) 0.057(4) 0.038(3) -0.019(3) 0.005(3) -0.010(3)
F26B 0.027(3) 0.040(3) 0.025(3) -0.008(2) 0.005(2) -0.002(2)
F32B 0.033(3) 0.033(3) 0.031(3) 0.016(2) 0.005(2) 0.002(2)
F33B 0.063(4) 0.017(3) 0.045(3) 0.013(3) 0.014(3) 0.001(2)
F34B 0.056(4) 0.023(3) 0.056(4) -0.008(3) 0.014(3) 0.004(3)
F35B 0.027(3) 0.030(3) 0.042(3) -0.005(2) 0.010(2) 0.003(2)
F36B 0.018(3) 0.024(3) 0.036(3) 0.004(2) 0.004(2) -0.002(2)
F42B 0.024(3) 0.030(3) 0.017(3) 0.007(2) 0.005(2) 0.000(2)
F43B 0.037(3) 0.032(3) 0.019(3) 0.009(2) 0.008(2) -0.004(2)
F44B 0.077(4) 0.025(3) 0.040(3) 0.027(3) 0.013(3) -0.001(2)
F45B 0.090(5) 0.028(3) 0.026(3) 0.017(3) 0.005(3) 0.007(3)
F46B 0.050(3) 0.035(3) 0.014(3) 0.007(3) 0.011(2) 0.002(2)

_geom_special_details            
;
All esds (except the esd in the dihedral angle between two l.s. planes)
are estimated using the full covariance matrix.  The cell esds are taken
into account individually in the estimation of esds in distances, angles
and torsion angles; correlations between esds in cell parameters are only
used when they are defined by crystal symmetry.  An approximate (isotropic)
treatment of cell esds is used for estimating esds involving l.s. planes.
;

loop_
_geom_bond_atom_site_label_1
_geom_bond_atom_site_label_2
_geom_bond_site_symmetry_2
_geom_bond_distance
_geom_bond_publ_flag
N1A C1A . 1.286(9) ?
N1A C15A . 1.548(10) ?
N1A C11A . 1.552(10) ?
B1A C31A . 1.659(12) ?
B1A C21A . 1.666(11) ?
B1A C41A . 1.668(11) ?
B1A C2A . 1.688(12) ?
C1A C2A . 1.464(10) ?
C1A H1A . 0.95 ?
C2A C3A . 1.554(10) ?
C2A H2A . 1.0 ?
C3A H321 . 0.98 ?
C3A H322 . 0.98 ?
C3A H323 . 0.98 ?
C11A C16A . 1.526(11) ?
C11A C12A . 1.529(11) ?
C11A C17A . 1.533(11) ?
C12A C13A . 1.516(11) ?
C12A H12A . 0.99 ?
C12A H12B . 0.99 ?
C13A C14A . 1.517(11) ?
C13A H13A . 0.99 ?
C13A H13B . 0.99 ?
C14A C15A . 1.523(11) ?
C14A H14A . 0.99 ?
C14A H14B . 0.99 ?
C15A C19A . 1.521(11) ?
C15A C18A . 1.545(11) ?
C16A H16A . 0.98 ?
C16A H16B . 0.98 ?
C16A H16C . 0.98 ?
C17A H17A . 0.98 ?
C17A H17B . 0.98 ?
C17A H17C . 0.98 ?
C18A H18A . 0.98 ?
C18A H18B . 0.98 ?
C18A H18C . 0.98 ?
C19A H19A . 0.98 ?
C19A H19B . 0.98 ?
C19A H19C . 0.98 ?
C21A C22A . 1.389(11) ?
C21A C26A . 1.391(10) ?
C22A F22A . 1.352(9) ?
C22A C23A . 1.389(11) ?
C23A C24A . 1.353(11) ?
C23A F23A . 1.355(9) ?
C24A F24A . 1.351(9) ?
C24A C25A . 1.375(11) ?
C25A F25A . 1.343(8) ?
C25A C26A . 1.387(11) ?
C26A F26A . 1.352(8) ?
C31A C32A . 1.379(11) ?
C31A C36A . 1.415(11) ?
C32A F32A . 1.362(9) ?
C32A C33A . 1.404(11) ?
C33A F33A . 1.340(8) ?
C33A C34A . 1.366(11) ?
C34A C35A . 1.343(11) ?
C34A F34A . 1.353(9) ?
C35A F35A . 1.365(9) ?
C35A C36A . 1.366(11) ?
C36A F36A . 1.344(8) ?
C41A C46A . 1.379(10) ?
C41A C42A . 1.398(11) ?
C42A F42A . 1.360(8) ?
C42A C43A . 1.372(11) ?
C43A F43A . 1.350(9) ?
C43A C44A . 1.351(12) ?
C44A F44A . 1.345(9) ?
C44A C45A . 1.405(12) ?
C45A F45A . 1.344(9) ?
C45A C46A . 1.369(11) ?
C46A F46A . 1.355(9) ?
N1B C1B . 1.299(10) ?
N1B C15B . 1.531(11) ?
N1B C11B . 1.549(12) ?
B1B C21B . 1.645(12) ?
B1B C41B . 1.670(12) ?
B1B C31B . 1.684(12) ?
B1B C2B . 1.705(12) ?
C3B C2B . 1.562(10) ?
C3B H301 . 0.98 ?
C3B H302 . 0.98 ?
C3B H303 . 0.98 ?
C1B C2B . 1.435(11) ?
C1B H1B . 0.95 ?
C2B H2B . 1.0 ?
C11B C17B . 1.516(12) ?
C11B C12B . 1.523(12) ?
C11B C16B . 1.525(13) ?
C12B C13B . 1.517(14) ?
C12B H12C . 0.99 ?
C12B H12D . 0.99 ?
C13B C14B . 1.523(14) ?
C13B H13C . 0.99 ?
C13B H13D . 0.99 ?
C14B C15B . 1.516(12) ?
C14B H14C . 0.99 ?
C14B H14D . 0.99 ?
C15B C18B . 1.525(13) ?
C15B C19B . 1.542(12) ?
C16B H16D . 0.98 ?
C16B H16E . 0.98 ?
C16B H16F . 0.98 ?
C17B H17D . 0.98 ?
C17B H17E . 0.98 ?
C17B H17F . 0.98 ?
C18B H18D . 0.98 ?
C18B H18E . 0.98 ?
C18B H18F . 0.98 ?
C19B H19D . 0.98 ?
C19B H19E . 0.98 ?
C19B H19F . 0.98 ?
C21B C26B . 1.388(12) ?
C21B C22B . 1.407(11) ?
C22B F22B . 1.351(9) ?
C22B C23B . 1.370(11) ?
C23B F23B . 1.349(10) ?
C23B C24B . 1.357(13) ?
C24B F24B . 1.347(9) ?
C24B C25B . 1.366(13) ?
C25B F25B . 1.357(10) ?
C25B C26B . 1.380(12) ?
C26B F26B . 1.374(9) ?
C31B C36B . 1.379(11) ?
C31B C32B . 1.407(11) ?
C32B F32B . 1.353(9) ?
C32B C33B . 1.368(12) ?
C33B C34B . 1.340(12) ?
C33B F33B . 1.382(10) ?
C34B F34B . 1.349(10) ?
C34B C35B . 1.395(12) ?
C35B F35B . 1.326(9) ?
C35B C36B . 1.390(12) ?
C36B F36B . 1.370(9) ?
C41B C46B . 1.389(11) ?
C41B C42B . 1.396(10) ?
C42B C43B . 1.355(11) ?
C42B F42B . 1.366(9) ?
C43B F43B . 1.341(8) ?
C43B C44B . 1.384(11) ?
C44B F44B . 1.345(9) ?
C44B C45B . 1.350(12) ?
C45B F45B . 1.360(9) ?
C45B C46B . 1.382(12) ?
C46B F46B . 1.355(9) ?

loop_
_geom_angle_atom_site_label_1
_geom_angle_atom_site_label_2
_geom_angle_atom_site_label_3
_geom_angle_site_symmetry_1
_geom_angle_site_symmetry_3
_geom_angle
_geom_angle_publ_flag
C1A N1A C15A . . 123.8(7) ?
C1A N1A C11A . . 118.4(7) ?
C15A N1A C11A . . 117.7(6) ?
C31A B1A C21A . . 109.8(6) ?
C31A B1A C41A . . 114.1(6) ?
C21A B1A C41A . . 102.4(6) ?
C31A B1A C2A . . 103.6(6) ?
C21A B1A C2A . . 118.7(6) ?
C41A B1A C2A . . 108.6(6) ?
N1A C1A C2A . . 133.2(8) ?
N1A C1A H1A . . 113.4 ?
C2A C1A H1A . . 113.4 ?
C1A C2A C3A . . 107.0(6) ?
C1A C2A B1A . . 117.3(7) ?
C3A C2A B1A . . 112.8(6) ?
C1A C2A H2A . . 106.3 ?
C3A C2A H2A . . 106.3 ?
B1A C2A H2A . . 106.3 ?
C2A C3A H321 . . 109.5 ?
C2A C3A H322 . . 109.5 ?
H321 C3A H322 . . 109.5 ?
C2A C3A H323 . . 109.5 ?
H321 C3A H323 . . 109.5 ?
H322 C3A H323 . . 109.5 ?
C16A C11A C12A . . 108.9(7) ?
C16A C11A C17A . . 108.5(7) ?
C12A C11A C17A . . 113.1(7) ?
C16A C11A N1A . . 111.7(6) ?
C12A C11A N1A . . 105.6(6) ?
C17A C11A N1A . . 109.1(6) ?
C13A C12A C11A . . 114.8(7) ?
C13A C12A H12A . . 108.6 ?
C11A C12A H12A . . 108.6 ?
C13A C12A H12B . . 108.6 ?
C11A C12A H12B . . 108.6 ?
H12A C12A H12B . . 107.5 ?
C12A C13A C14A . . 111.6(7) ?
C12A C13A H13A . . 109.3 ?
C14A C13A H13A . . 109.3 ?
C12A C13A H13B . . 109.3 ?
C14A C13A H13B . . 109.3 ?
H13A C13A H13B . . 108.0 ?
C13A C14A C15A . . 117.6(7) ?
C13A C14A H14A . . 107.9 ?
C15A C14A H14A . . 107.9 ?
C13A C14A H14B . . 107.9 ?
C15A C14A H14B . . 107.9 ?
H14A C14A H14B . . 107.2 ?
C19A C15A C14A . . 106.1(6) ?
C19A C15A C18A . . 112.1(7) ?
C14A C15A C18A . . 109.5(7) ?
C19A C15A N1A . . 111.6(6) ?
C14A C15A N1A . . 110.6(7) ?
C18A C15A N1A . . 107.0(6) ?
C11A C16A H16A . . 109.5 ?
C11A C16A H16B . . 109.5 ?
H16A C16A H16B . . 109.5 ?
C11A C16A H16C . . 109.5 ?
H16A C16A H16C . . 109.5 ?
H16B C16A H16C . . 109.5 ?
C11A C17A H17A . . 109.5 ?
C11A C17A H17B . . 109.5 ?
H17A C17A H17B . . 109.5 ?
C11A C17A H17C . . 109.5 ?
H17A C17A H17C . . 109.5 ?
H17B C17A H17C . . 109.5 ?
C15A C18A H18A . . 109.5 ?
C15A C18A H18B . . 109.5 ?
H18A C18A H18B . . 109.5 ?
C15A C18A H18C . . 109.5 ?
H18A C18A H18C . . 109.5 ?
H18B C18A H18C . . 109.5 ?
C15A C19A H19A . . 109.5 ?
C15A C19A H19B . . 109.5 ?
H19A C19A H19B . . 109.5 ?
C15A C19A H19C . . 109.5 ?
H19A C19A H19C . . 109.5 ?
H19B C19A H19C . . 109.5 ?
C22A C21A C26A . . 112.2(7) ?
C22A C21A B1A . . 130.5(7) ?
C26A C21A B1A . . 117.2(6) ?
F22A C22A C23A . . 114.3(7) ?
F22A C22A C21A . . 121.4(7) ?
C23A C22A C21A . . 124.3(7) ?
C24A C23A F23A . . 120.4(7) ?
C24A C23A C22A . . 120.4(7) ?
F23A C23A C22A . . 119.1(7) ?
F24A C24A C23A . . 121.7(7) ?
F24A C24A C25A . . 119.5(7) ?
C23A C24A C25A . . 118.8(7) ?
F25A C25A C24A . . 119.6(7) ?
F25A C25A C26A . . 121.3(7) ?
C24A C25A C26A . . 119.1(7) ?
F26A C26A C25A . . 115.1(6) ?
F26A C26A C21A . . 119.7(7) ?
C25A C26A C21A . . 125.1(7) ?
C32A C31A C36A . . 111.8(7) ?
C32A C31A B1A . . 126.3(7) ?
C36A C31A B1A . . 121.8(7) ?
F32A C32A C31A . . 121.6(7) ?
F32A C32A C33A . . 113.2(7) ?
C31A C32A C33A . . 125.2(8) ?
F33A C33A C34A . . 120.7(7) ?
F33A C33A C32A . . 120.7(7) ?
C34A C33A C32A . . 118.6(7) ?
C35A C34A F34A . . 121.3(8) ?
C35A C34A C33A . . 119.1(7) ?
F34A C34A C33A . . 119.5(7) ?
C34A C35A F35A . . 119.8(7) ?
C34A C35A C36A . . 121.3(7) ?
F35A C35A C36A . . 118.9(7) ?
F36A C36A C35A . . 116.8(7) ?
F36A C36A C31A . . 119.3(7) ?
C35A C36A C31A . . 123.9(7) ?
C46A C41A C42A . . 112.4(7) ?
C46A C41A B1A . . 128.6(7) ?
C42A C41A B1A . . 118.9(6) ?
F42A C42A C43A . . 115.7(7) ?
F42A C42A C41A . . 119.0(6) ?
C43A C42A C41A . . 125.2(7) ?
F43A C43A C44A . . 120.3(7) ?
F43A C43A C42A . . 120.1(7) ?
C44A C43A C42A . . 119.6(8) ?
F44A C44A C43A . . 121.6(8) ?
F44A C44A C45A . . 119.9(8) ?
C43A C44A C45A . . 118.5(7) ?
F45A C45A C46A . . 122.2(8) ?
F45A C45A C44A . . 118.4(7) ?
C46A C45A C44A . . 119.4(7) ?
F46A C46A C45A . . 113.2(7) ?
F46A C46A C41A . . 121.9(7) ?
C45A C46A C41A . . 124.8(8) ?
C1B N1B C15B . . 119.3(8) ?
C1B N1B C11B . . 123.3(7) ?
C15B N1B C11B . . 117.4(7) ?
C21B B1B C41B . . 102.4(6) ?
C21B B1B C31B . . 113.4(7) ?
C41B B1B C31B . . 110.4(6) ?
C21B B1B C2B . . 111.1(6) ?
C41B B1B C2B . . 118.0(7) ?
C31B B1B C2B . . 101.9(6) ?
C2B C3B H301 . . 109.5 ?
C2B C3B H302 . . 109.5 ?
H301 C3B H302 . . 109.5 ?
C2B C3B H303 . . 109.5 ?
H301 C3B H303 . . 109.5 ?
H302 C3B H303 . . 109.5 ?
N1B C1B C2B . . 132.9(9) ?
N1B C1B H1B . . 113.6 ?
C2B C1B H1B . . 113.6 ?
C1B C2B C3B . . 107.3(7) ?
C1B C2B B1B . . 117.6(7) ?
C3B C2B B1B . . 111.2(6) ?
C1B C2B H2B . . 106.7 ?
C3B C2B H2B . . 106.7 ?
B1B C2B H2B . . 106.7 ?
C17B C11B C12B . . 105.7(7) ?
C17B C11B C16B . . 112.7(8) ?
C12B C11B C16B . . 110.6(8) ?
C17B C11B N1B . . 110.1(7) ?
C12B C11B N1B . . 110.2(8) ?
C16B C11B N1B . . 107.5(7) ?
C13B C12B C11B . . 117.1(8) ?
C13B C12B H12C . . 108.0 ?
C11B C12B H12C . . 108.0 ?
C13B C12B H12D . . 108.0 ?
C11B C12B H12D . . 108.0 ?
H12C C12B H12D . . 107.3 ?
C12B C13B C14B . . 111.5(8) ?
C12B C13B H13C . . 109.3 ?
C14B C13B H13C . . 109.3 ?
C12B C13B H13D . . 109.3 ?
C14B C13B H13D . . 109.3 ?
H13C C13B H13D . . 108.0 ?
C15B C14B C13B . . 116.2(8) ?
C15B C14B H14C . . 108.2 ?
C13B C14B H14C . . 108.2 ?
C15B C14B H14D . . 108.2 ?
C13B C14B H14D . . 108.2 ?
H14C C14B H14D . . 107.4 ?
C14B C15B C18B . . 107.7(7) ?
C14B C15B N1B . . 107.6(7) ?
C18B C15B N1B . . 110.9(7) ?
C14B C15B C19B . . 113.1(7) ?
C18B C15B C19B . . 108.7(8) ?
N1B C15B C19B . . 108.9(7) ?
C11B C16B H16D . . 109.5 ?
C11B C16B H16E . . 109.5 ?
H16D C16B H16E . . 109.5 ?
C11B C16B H16F . . 109.5 ?
H16D C16B H16F . . 109.5 ?
H16E C16B H16F . . 109.5 ?
C11B C17B H17D . . 109.5 ?
C11B C17B H17E . . 109.5 ?
H17D C17B H17E . . 109.5 ?
C11B C17B H17F . . 109.5 ?
H17D C17B H17F . . 109.5 ?
H17E C17B H17F . . 109.5 ?
C15B C18B H18D . . 109.5 ?
C15B C18B H18E . . 109.5 ?
H18D C18B H18E . . 109.5 ?
C15B C18B H18F . . 109.5 ?
H18D C18B H18F . . 109.5 ?
H18E C18B H18F . . 109.5 ?
C15B C19B H19D . . 109.5 ?
C15B C19B H19E . . 109.5 ?
H19D C19B H19E . . 109.5 ?
C15B C19B H19F . . 109.5 ?
H19D C19B H19F . . 109.5 ?
H19E C19B H19F . . 109.5 ?
C26B C21B C22B . . 111.1(7) ?
C26B C21B B1B . . 120.2(7) ?
C22B C21B B1B . . 128.7(8) ?
F22B C22B C23B . . 115.4(8) ?
F22B C22B C21B . . 120.7(7) ?
C23B C22B C21B . . 123.9(9) ?
F23B C23B C24B . . 118.7(8) ?
F23B C23B C22B . . 120.0(9) ?
C24B C23B C22B . . 121.3(8) ?
F24B C24B C23B . . 121.7(9) ?
F24B C24B C25B . . 119.7(9) ?
C23B C24B C25B . . 118.6(8) ?
F25B C25B C24B . . 121.1(8) ?
F25B C25B C26B . . 120.3(9) ?
C24B C25B C26B . . 118.6(9) ?
F26B C26B C25B . . 115.1(8) ?
F26B C26B C21B . . 118.3(7) ?
C25B C26B C21B . . 126.5(8) ?
C36B C31B C32B . . 111.2(8) ?
C36B C31B B1B . . 127.3(7) ?
C32B C31B B1B . . 121.5(7) ?
F32B C32B C33B . . 116.4(8) ?
F32B C32B C31B . . 119.7(8) ?
C33B C32B C31B . . 123.9(8) ?
C34B C33B C32B . . 122.6(8) ?
C34B C33B F33B . . 118.4(8) ?
C32B C33B F33B . . 119.0(8) ?
C33B C34B F34B . . 122.7(9) ?
C33B C34B C35B . . 117.4(8) ?
F34B C34B C35B . . 119.9(8) ?
F35B C35B C36B . . 121.9(8) ?
F35B C35B C34B . . 119.7(8) ?
C36B C35B C34B . . 118.4(8) ?
F36B C36B C31B . . 121.2(7) ?
F36B C36B C35B . . 112.5(7) ?
C31B C36B C35B . . 126.4(8) ?
C46B C41B C42B . . 111.2(7) ?
C46B C41B B1B . . 130.2(7) ?
C42B C41B B1B . . 118.5(7) ?
C43B C42B F42B . . 115.5(6) ?
C43B C42B C41B . . 126.8(7) ?
F42B C42B C41B . . 117.7(7) ?
F43B C43B C42B . . 121.3(7) ?
F43B C43B C44B . . 120.0(7) ?
C42B C43B C44B . . 118.7(7) ?
F44B C44B C45B . . 121.7(8) ?
F44B C44B C43B . . 120.3(7) ?
C45B C44B C43B . . 118.0(8) ?
C44B C45B F45B . . 119.9(8) ?
C44B C45B C46B . . 121.3(8) ?
F45B C45B C46B . . 118.8(7) ?
F46B C46B C45B . . 114.2(7) ?
F46B C46B C41B . . 121.9(7) ?
C45B C46B C41B . . 123.9(7) ?

loop_
_geom_torsion_atom_site_label_1
_geom_torsion_atom_site_label_2
_geom_torsion_atom_site_label_3
_geom_torsion_atom_site_label_4
_geom_torsion_site_symmetry_1
_geom_torsion_site_symmetry_2
_geom_torsion_site_symmetry_3
_geom_torsion_site_symmetry_4
_geom_torsion
_geom_torsion_publ_flag
C15A N1A C1A C2A . . . . 1.7(12) ?
C11A N1A C1A C2A . . . . 177.2(7) ?
N1A C1A C2A C3A . . . . -114.6(9) ?
N1A C1A C2A B1A . . . . 117.5(9) ?
C31A B1A C2A C1A . . . . -178.8(6) ?
C21A B1A C2A C1A . . . . 59.2(10) ?
C41A B1A C2A C1A . . . . -57.1(9) ?
C31A B1A C2A C3A . . . . 56.1(8) ?
C21A B1A C2A C3A . . . . -65.9(9) ?
C41A B1A C2A C3A . . . . 177.8(6) ?
C1A N1A C11A C16A . . . . -16.8(9) ?
C15A N1A C11A C16A . . . . 159.0(6) ?
C1A N1A C11A C12A . . . . -135.1(7) ?
C15A N1A C11A C12A . . . . 40.7(8) ?
C1A N1A C11A C17A . . . . 103.1(8) ?
C15A N1A C11A C17A . . . . -81.1(8) ?
C16A C11A C12A C13A . . . . 175.6(7) ?
C17A C11A C12A C13A . . . . 54.9(10) ?
N1A C11A C12A C13A . . . . -64.3(8) ?
C11A C12A C13A C14A . . . . 31.1(10) ?
C12A C13A C14A C15A . . . . 27.9(11) ?
C13A C14A C15A C19A . . . . -169.9(7) ?
C13A C14A C15A C18A . . . . 68.9(9) ?
C13A C14A C15A N1A . . . . -48.7(9) ?
C1A N1A C15A C19A . . . . -55.4(9) ?
C11A N1A C15A C19A . . . . 129.0(7) ?
C1A N1A C15A C14A . . . . -173.3(7) ?
C11A N1A C15A C14A . . . . 11.2(9) ?
C1A N1A C15A C18A . . . . 67.6(9) ?
C11A N1A C15A C18A . . . . -108.0(7) ?
C31A B1A C21A C22A . . . . -117.0(8) ?
C41A B1A C21A C22A . . . . 121.4(8) ?
C2A B1A C21A C22A . . . . 1.8(12) ?
C31A B1A C21A C26A . . . . 66.8(8) ?
C41A B1A C21A C26A . . . . -54.8(8) ?
C2A B1A C21A C26A . . . . -174.3(7) ?
C26A C21A C22A F22A . . . . 178.4(6) ?
B1A C21A C22A F22A . . . . 2.1(12) ?
C26A C21A C22A C23A . . . . -2.2(11) ?
B1A C21A C22A C23A . . . . -178.5(8) ?
F22A C22A C23A C24A . . . . -178.5(7) ?
C21A C22A C23A C24A . . . . 2.0(12) ?
F22A C22A C23A F23A . . . . 0.5(10) ?
C21A C22A C23A F23A . . . . -179.0(7) ?
F23A C23A C24A F24A . . . . 1.1(11) ?
C22A C23A C24A F24A . . . . -179.9(7) ?
F23A C23A C24A C25A . . . . 179.9(7) ?
C22A C23A C24A C25A . . . . -1.1(11) ?
F24A C24A C25A F25A . . . . -1.1(11) ?
C23A C24A C25A F25A . . . . -179.9(7) ?
F24A C24A C25A C26A . . . . 179.4(7) ?
C23A C24A C25A C26A . . . . 0.6(11) ?
F25A C25A C26A F26A . . . . 2.4(10) ?
C24A C25A C26A F26A . . . . -178.2(7) ?
F25A C25A C26A C21A . . . . 179.6(7) ?
C24A C25A C26A C21A . . . . -0.9(12) ?
C22A C21A C26A F26A . . . . 178.7(6) ?
B1A C21A C26A F26A . . . . -4.4(10) ?
C22A C21A C26A C25A . . . . 1.6(11) ?
B1A C21A C26A C25A . . . . 178.5(7) ?
C21A B1A C31A C32A . . . . 11.6(10) ?
C41A B1A C31A C32A . . . . 125.9(8) ?
C2A B1A C31A C32A . . . . -116.2(8) ?
C21A B1A C31A C36A . . . . -172.8(6) ?
C41A B1A C31A C36A . . . . -58.5(9) ?
C2A B1A C31A C36A . . . . 59.4(9) ?
C36A C31A C32A F32A . . . . -177.1(6) ?
B1A C31A C32A F32A . . . . -1.2(12) ?
C36A C31A C32A C33A . . . . 2.3(11) ?
B1A C31A C32A C33A . . . . 178.2(7) ?
F32A C32A C33A F33A . . . . -3.1(10) ?
C31A C32A C33A F33A . . . . 177.4(7) ?
F32A C32A C33A C34A . . . . 177.9(7) ?
C31A C32A C33A C34A . . . . -1.5(12) ?
F33A C33A C34A C35A . . . . -179.2(7) ?
C32A C33A C34A C35A . . . . -0.3(11) ?
F33A C33A C34A F34A . . . . 0.5(11) ?
C32A C33A C34A F34A . . . . 179.5(7) ?
F34A C34A C35A F35A . . . . 0.2(12) ?
C33A C34A C35A F35A . . . . 180.0(7) ?
F34A C34A C35A C36A . . . . -178.7(7) ?
C33A C34A C35A C36A . . . . 1.1(12) ?
C34A C35A C36A F36A . . . . -179.7(7) ?
F35A C35A C36A F36A . . . . 1.4(10) ?
C34A C35A C36A C31A . . . . -0.2(12) ?
F35A C35A C36A C31A . . . . -179.1(7) ?
C32A C31A C36A F36A . . . . 178.1(6) ?
B1A C31A C36A F36A . . . . 1.9(10) ?
C32A C31A C36A C35A . . . . -1.4(11) ?
B1A C31A C36A C35A . . . . -177.6(7) ?
C31A B1A C41A C46A . . . . 1.2(11) ?
C21A B1A C41A C46A . . . . 119.8(8) ?
C2A B1A C41A C46A . . . . -113.8(8) ?
C31A B1A C41A C42A . . . . -175.8(7) ?
C21A B1A C41A C42A . . . . -57.2(8) ?
C2A B1A C41A C42A . . . . 69.2(9) ?
C46A C41A C42A F42A . . . . -175.7(6) ?
B1A C41A C42A F42A . . . . 1.8(10) ?
C46A C41A C42A C43A . . . . 3.4(11) ?
B1A C41A C42A C43A . . . . -179.2(8) ?
F42A C42A C43A F43A . . . . -1.3(11) ?
C41A C42A C43A F43A . . . . 179.6(7) ?
F42A C42A C43A C44A . . . . 179.1(7) ?
C41A C42A C43A C44A . . . . 0.0(13) ?
F43A C43A C44A F44A . . . . 0.0(12) ?
C42A C43A C44A F44A . . . . 179.5(7) ?
F43A C43A C44A C45A . . . . 177.7(7) ?
C42A C43A C44A C45A . . . . -2.8(12) ?
F44A C44A C45A F45A . . . . 1.2(11) ?
C43A C44A C45A F45A . . . . -176.5(7) ?
F44A C44A C45A C46A . . . . 179.7(7) ?
C43A C44A C45A C46A . . . . 2.0(12) ?
F45A C45A C46A F46A . . . . 3.2(11) ?
C44A C45A C46A F46A . . . . -175.2(7) ?
F45A C45A C46A C41A . . . . -179.8(7) ?
C44A C45A C46A C41A . . . . 1.8(12) ?
C42A C41A C46A F46A . . . . 172.6(7) ?
B1A C41A C46A F46A . . . . -4.6(12) ?
C42A C41A C46A C45A . . . . -4.2(11) ?
B1A C41A C46A C45A . . . . 178.6(8) ?
C15B N1B C1B C2B . . . . -178.1(8) ?
C11B N1B C1B C2B . . . . 2.4(13) ?
N1B C1B C2B C3B . . . . 115.8(10) ?
N1B C1B C2B B1B . . . . -118.0(10) ?
C21B B1B C2B C1B . . . . 52.1(10) ?
C41B B1B C2B C1B . . . . -65.7(10) ?
C31B B1B C2B C1B . . . . 173.2(7) ?
C21B B1B C2B C3B . . . . 176.4(7) ?
C41B B1B C2B C3B . . . . 58.6(10) ?
C31B B1B C2B C3B . . . . -62.5(9) ?
C1B N1B C11B C17B . . . . 58.4(10) ?
C15B N1B C11B C17B . . . . -121.1(8) ?
C1B N1B C11B C12B . . . . 174.6(7) ?
C15B N1B C11B C12B . . . . -4.9(10) ?
C1B N1B C11B C16B . . . . -64.8(10) ?
C15B N1B C11B C16B . . . . 115.7(8) ?
C17B C11B C12B C13B . . . . 168.0(9) ?
C16B C11B C12B C13B . . . . -69.7(13) ?
N1B C11B C12B C13B . . . . 49.1(12) ?
C11B C12B C13B C14B . . . . -37.9(14) ?
C12B C13B C14B C15B . . . . -18.0(13) ?
C13B C14B C15B C18B . . . . 177.6(8) ?
C13B C14B C15B N1B . . . . 58.0(10) ?
C13B C14B C15B C19B . . . . -62.2(11) ?
C1B N1B C15B C14B . . . . 135.4(8) ?
C11B N1B C15B C14B . . . . -45.1(9) ?
C1B N1B C15B C18B . . . . 17.8(11) ?
C11B N1B C15B C18B . . . . -162.6(7) ?
C1B N1B C15B C19B . . . . -101.7(8) ?
C11B N1B C15B C19B . . . . 77.9(9) ?
C41B B1B C21B C26B . . . . 58.0(9) ?
C31B B1B C21B C26B . . . . 177.0(7) ?
C2B B1B C21B C26B . . . . -68.9(9) ?
C41B B1B C21B C22B . . . . -117.8(9) ?
C31B B1B C21B C22B . . . . 1.2(12) ?
C2B B1B C21B C22B . . . . 115.3(9) ?
C26B C21B C22B F22B . . . . -176.6(7) ?
B1B C21B C22B F22B . . . . -0.5(12) ?
C26B C21B C22B C23B . . . . 1.7(11) ?
B1B C21B C22B C23B . . . . 177.8(8) ?
F22B C22B C23B F23B . . . . -1.5(11) ?
C21B C22B C23B F23B . . . . -179.9(7) ?
F22B C22B C23B C24B . . . . 178.2(7) ?
C21B C22B C23B C24B . . . . -0.2(13) ?
F23B C23B C24B F24B . . . . 0.1(12) ?
C22B C23B C24B F24B . . . . -179.6(8) ?
F23B C23B C24B C25B . . . . 177.2(8) ?
C22B C23B C24B C25B . . . . -2.5(13) ?
F24B C24B C25B F25B . . . . -1.6(12) ?
C23B C24B C25B F25B . . . . -178.7(8) ?
F24B C24B C25B C26B . . . . -179.4(8) ?
C23B C24B C25B C26B . . . . 3.5(12) ?
F25B C25B C26B F26B . . . . 3.5(11) ?
C24B C25B C26B F26B . . . . -178.7(7) ?
F25B C25B C26B C21B . . . . -179.8(7) ?
C24B C25B C26B C21B . . . . -2.0(13) ?
C22B C21B C26B F26B . . . . 176.0(7) ?
B1B C21B C26B F26B . . . . -0.5(11) ?
C22B C21B C26B C25B . . . . -0.5(12) ?
B1B C21B C26B C25B . . . . -177.0(8) ?
C21B B1B C31B C36B . . . . -120.8(8) ?
C41B B1B C31B C36B . . . . -6.4(11) ?
C2B B1B C31B C36B . . . . 119.7(8) ?
C21B B1B C31B C32B . . . . 60.5(10) ?
C41B B1B C31B C32B . . . . 174.8(7) ?
C2B B1B C31B C32B . . . . -59.0(9) ?
C36B C31B C32B F32B . . . . 179.3(6) ?
B1B C31B C32B F32B . . . . -1.8(11) ?
C36B C31B C32B C33B . . . . 1.6(11) ?
B1B C31B C32B C33B . . . . -179.5(8) ?
F32B C32B C33B C34B . . . . -176.5(8) ?
C31B C32B C33B C34B . . . . 1.3(13) ?
F32B C32B C33B F33B . . . . 1.8(11) ?
C31B C32B C33B F33B . . . . 179.6(7) ?
C32B C33B C34B F34B . . . . 177.6(8) ?
F33B C33B C34B F34B . . . . -0.7(13) ?
C32B C33B C34B C35B . . . . -1.3(13) ?
F33B C33B C34B C35B . . . . -179.6(7) ?
C33B C34B C35B F35B . . . . 178.2(7) ?
F34B C34B C35B F35B . . . . -0.7(11) ?
C33B C34B C35B C36B . . . . -1.6(12) ?
F34B C34B C35B C36B . . . . 179.5(7) ?
C32B C31B C36B F36B . . . . 176.4(7) ?
B1B C31B C36B F36B . . . . -2.4(12) ?
C32B C31B C36B C35B . . . . -4.8(11) ?
B1B C31B C36B C35B . . . . 176.4(8) ?
F35B C35B C36B F36B . . . . 4.1(10) ?
C34B C35B C36B F36B . . . . -176.1(7) ?
F35B C35B C36B C31B . . . . -174.8(7) ?
C34B C35B C36B C31B . . . . 5.0(12) ?
C21B B1B C41B C46B . . . . -118.3(9) ?
C31B B1B C41B C46B . . . . 120.6(9) ?
C2B B1B C41B C46B . . . . 4.1(12) ?
C21B B1B C41B C42B . . . . 59.5(9) ?
C31B B1B C41B C42B . . . . -61.6(9) ?
C2B B1B C41B C42B . . . . -178.1(7) ?
C46B C41B C42B C43B . . . . -0.8(12) ?
B1B C41B C42B C43B . . . . -179.0(8) ?
C46B C41B C42B F42B . . . . -179.7(6) ?
B1B C41B C42B F42B . . . . 2.1(10) ?
F42B C42B C43B F43B . . . . -1.9(11) ?
C41B C42B C43B F43B . . . . 179.1(7) ?
F42B C42B C43B C44B . . . . 177.2(7) ?
C41B C42B C43B C44B . . . . -1.8(13) ?
F43B C43B C44B F44B . . . . 0.8(13) ?
C42B C43B C44B F44B . . . . -178.3(8) ?
F43B C43B C44B C45B . . . . -178.8(8) ?
C42B C43B C44B C45B . . . . 2.1(13) ?
F44B C44B C45B F45B . . . . 0.2(13) ?
C43B C44B C45B F45B . . . . 179.8(8) ?
F44B C44B C45B C46B . . . . -179.5(8) ?
C43B C44B C45B C46B . . . . 0.1(14) ?
C44B C45B C46B F46B . . . . 175.9(8) ?
F45B C45B C46B F46B . . . . -3.8(12) ?
C44B C45B C46B C41B . . . . -3.0(14) ?
F45B C45B C46B C41B . . . . 177.3(8) ?
C42B C41B C46B F46B . . . . -175.7(7) ?
B1B C41B C46B F46B . . . . 2.2(13) ?
C42B C41B C46B C45B . . . . 3.1(12) ?
B1B C41B C46B C45B . . . . -178.9(8) ?

_shelx_res_file                  
;
erk8298.res created by SHELXL-2014/7


TITL erk8298.res in P2(1)
CELL  0.71073   9.1176  16.0713  19.3602   90.000   98.211   90.000
ZERR    4.000   0.0012   0.0020   0.0024    0.000    0.004    0.000
LATT -1
SYMM -X, 1/2+Y, -Z
SFAC C  H  B  N  F
UNIT 120  92  4  4  60
SIZE 0.044 0.217 0.388
TEMP -173.210
ACTA
CONF

L.S. 20
BOND $H
FMAP 2
PLAN 10

OMIT 1   0   0

WGHT    0.037300    2.358100
FVAR       0.42717
N1A   4    0.529184    0.772838    0.465856    11.00000    0.01826    0.01451 =
         0.01301    0.00007    0.00616   -0.00272
B1A   3    0.292311    0.771807    0.609875    11.00000    0.01453    0.01139 =
         0.01812   -0.00110    0.00351    0.00581
C1A   1    0.404411    0.781972    0.488654    11.00000    0.01029    0.01790 =
         0.00902   -0.00670   -0.00119   -0.00505
AFIX  43
H1A   2    0.354975    0.832250    0.473713    11.00000   -1.20000
AFIX   0
C2A   1    0.322861    0.730829    0.532901    11.00000    0.01085    0.02637 =
         0.02082    0.00266   -0.00173   -0.00276
AFIX  13
H2A   2    0.383596    0.679552    0.544378    11.00000   -1.20000
AFIX   0
C3A   1    0.177955    0.702132    0.486951    11.00000    0.02021    0.02308 =
         0.01826   -0.00398    0.00062   -0.00600
AFIX 137
H321  2    0.118921    0.750961    0.470244    11.00000   -1.50000
H322  2    0.120773    0.666901    0.514673    11.00000   -1.50000
H323  2    0.202769    0.670435    0.446952    11.00000   -1.50000
AFIX   0
C11A  1    0.577308    0.840084    0.416113    11.00000    0.01807    0.02186 =
         0.02082   -0.00424    0.00617   -0.00833
C12A  1    0.634809    0.792145    0.357249    11.00000    0.01541    0.02893 =
         0.02597   -0.00006    0.00828   -0.00292
AFIX  23
H12A  2    0.555101    0.754972    0.335087    11.00000   -1.20000
H12B  2    0.656958    0.832411    0.321443    11.00000   -1.20000
AFIX   0
C13A  1    0.772232    0.740281    0.379838    11.00000    0.01592    0.04762 =
         0.02471   -0.00400    0.00744    0.00389
AFIX  23
H13A  2    0.861474    0.774406    0.376781    11.00000   -1.20000
H13B  2    0.773666    0.692416    0.347753    11.00000   -1.20000
AFIX   0
C14A  1    0.776895    0.708522    0.453905    11.00000    0.01591    0.03025 =
         0.01975   -0.00593    0.00715    0.00174
AFIX  23
H14A  2    0.836263    0.748197    0.485547    11.00000   -1.20000
H14B  2    0.830707    0.654842    0.457548    11.00000   -1.20000
AFIX   0
C15A  1    0.629726    0.695437    0.480910    11.00000    0.01438    0.02327 =
         0.01936   -0.00300   -0.00330    0.00425
C16A  1    0.447036    0.894365    0.385017    11.00000    0.02318    0.02066 =
         0.02757    0.00797    0.00678   -0.00233
AFIX 137
H16A  2    0.479070    0.932213    0.350399    11.00000   -1.50000
H16B  2    0.411711    0.926823    0.422203    11.00000   -1.50000
H16C  2    0.366691    0.858907    0.362484    11.00000   -1.50000
AFIX   0
C17A  1    0.695078    0.896103    0.457113    11.00000    0.02313    0.03462 =
         0.02311   -0.00472    0.00733   -0.01404
AFIX 137
H17A  2    0.750842    0.924852    0.424571    11.00000   -1.50000
H17B  2    0.762962    0.862058    0.489290    11.00000   -1.50000
H17C  2    0.646717    0.937211    0.483688    11.00000   -1.50000
AFIX   0
C18A  1    0.546923    0.621386    0.442157    11.00000    0.02591    0.02263 =
         0.02806   -0.00293   -0.00420    0.00463
AFIX 137
H18A  2    0.535402    0.631345    0.391732    11.00000   -1.50000
H18B  2    0.448987    0.615642    0.456916    11.00000   -1.50000
H18C  2    0.603863    0.570203    0.453243    11.00000   -1.50000
AFIX   0
C19A  1    0.667675    0.679335    0.558807    11.00000    0.02097    0.02884 =
         0.02487    0.00611    0.00745    0.00922
AFIX 137
H19A  2    0.742981    0.635539    0.566771    11.00000   -1.50000
H19B  2    0.578366    0.661596    0.577550    11.00000   -1.50000
H19C  2    0.706137    0.730494    0.582308    11.00000   -1.50000
AFIX   0
C21A  1    0.198014    0.860617    0.609485    11.00000    0.00763    0.01956 =
         0.01819   -0.00142    0.00087   -0.00028
C22A  1    0.132827    0.909303    0.554194    11.00000    0.00763    0.01999 =
         0.02511   -0.00181    0.00397    0.00363
C23A  1    0.059615    0.983801    0.561764    11.00000    0.01661    0.01983 =
         0.01861    0.00531   -0.00035   -0.00157
C24A  1    0.051733    1.015060    0.626016    11.00000    0.01218    0.01408 =
         0.02458    0.00024    0.00058    0.00341
C25A  1    0.115257    0.970995    0.683495    11.00000    0.02310    0.02564 =
         0.01247   -0.00984    0.00870   -0.00329
C26A  1    0.186405    0.896491    0.673867    11.00000    0.01037    0.01901 =
         0.01577    0.00414    0.00041   -0.00313
C31A  1    0.202480    0.696851    0.645323    11.00000    0.01616    0.01579 =
         0.01464   -0.00646    0.00393    0.00313
C32A  1    0.059342    0.700831    0.660368    11.00000    0.01842    0.02184 =
         0.01538   -0.00350   -0.00258    0.00472
C33A  1   -0.015592    0.635704    0.688705    11.00000    0.01731    0.02426 =
         0.01315   -0.00248    0.00671   -0.00013
C34A  1    0.055358    0.561267    0.701425    11.00000    0.03200    0.01915 =
         0.01536    0.00315    0.01227   -0.00043
C35A  1    0.193754    0.552641    0.686212    11.00000    0.03197    0.01761 =
         0.01477    0.00116    0.00477    0.01090
C36A  1    0.265382    0.617094    0.659423    11.00000    0.00909    0.02680 =
         0.01414   -0.00280    0.00658    0.00359
C41A  1    0.455146    0.796865    0.655930    11.00000    0.00807    0.02435 =
         0.01224   -0.00195   -0.00114    0.00526
C42A  1    0.535775    0.863008    0.633275    11.00000    0.01509    0.02728 =
         0.01122   -0.00096    0.00102    0.00577
C43A  1    0.671514    0.889750    0.665376    11.00000    0.01890    0.02900 =
         0.01740   -0.00346    0.00608   -0.00281
C44A  1    0.736662    0.850857    0.723650    11.00000    0.00632    0.04911 =
         0.02447   -0.01994    0.00289    0.00060
C45A  1    0.659409    0.786154    0.751344    11.00000    0.01486    0.04148 =
         0.01187   -0.00435   -0.00099    0.01174
C46A  1    0.523407    0.762796    0.717626    11.00000    0.01303    0.02729 =
         0.01713   -0.00584    0.00882    0.00146

N1B   4    0.023300    0.223946    1.033597    11.00000    0.01176    0.05004 =
         0.01518    0.00576    0.00187   -0.00223
B1B   3    0.273744    0.225134    0.894630    11.00000    0.01618    0.02296 =
         0.02318   -0.00256    0.00667    0.00407
C3B   1    0.395636    0.264472    1.025752    11.00000    0.01719    0.03667 =
         0.01610   -0.00397    0.00559   -0.00417
AFIX 137
H301  2    0.379551    0.295134    1.067778    11.00000   -1.50000
H302  2    0.467492    0.294429    1.001913    11.00000   -1.50000
H303  2    0.433884    0.208836    1.038882    11.00000   -1.50000
AFIX   0

C1B   1    0.147942    0.207550    1.011243    11.00000    0.02072    0.04681 =
         0.00822   -0.00656    0.00214   -0.00760
AFIX  43
H1B   2    0.180918    0.151988    1.020116    11.00000   -1.20000
AFIX   0
C2B   1    0.245788    0.256530    0.975840    11.00000    0.01092    0.04219 =
         0.02314   -0.00846    0.00488    0.00025
AFIX  13
H2B   2    0.202236    0.313677    0.970582    11.00000   -1.20000
AFIX   0

C11B  1   -0.056100    0.309120    1.022774    11.00000    0.01937    0.04833 =
         0.03637    0.00105    0.00688    0.00522
C12B  1   -0.205872    0.305416    1.048786    11.00000    0.02932    0.07463 =
         0.05372   -0.00754    0.00848    0.01132
AFIX  23
H12C  2   -0.246403    0.362608    1.048049    11.00000   -1.20000
H12D  2   -0.273752    0.272029    1.015140    11.00000   -1.20000
AFIX   0
C13B  1   -0.208883    0.269614    1.121084    11.00000    0.03375    0.09797 =
         0.02583   -0.01099    0.01511    0.00492
AFIX  23
H13C  2   -0.310695    0.250885    1.125236    11.00000   -1.20000
H13D  2   -0.181384    0.313534    1.156419    11.00000   -1.20000
AFIX   0
C14B  1   -0.102467    0.196575    1.135510    11.00000    0.02843    0.05803 =
         0.02180    0.00089    0.01047   -0.02064
AFIX  23
H14C  2   -0.013839    0.215943    1.166962    11.00000   -1.20000
H14D  2   -0.150976    0.153398    1.160865    11.00000   -1.20000
AFIX   0
C15B  1   -0.051382    0.156416    1.072188    11.00000    0.01652    0.05243 =
         0.02054    0.00386    0.00118   -0.00786
C16B  1    0.043548    0.373923    1.063395    11.00000    0.05169    0.05835 =
         0.02159   -0.01818   -0.00078    0.02424
AFIX 137
H16D  2    0.133646    0.380994    1.041812    11.00000   -1.50000
H16E  2    0.070304    0.355335    1.111764    11.00000   -1.50000
H16F  2   -0.009257    0.427095    1.062720    11.00000   -1.50000
AFIX   0
C17B  1   -0.089684    0.328925    0.945598    11.00000    0.02283    0.04498 =
         0.03363   -0.00008   -0.01279   -0.00012
AFIX 137
H17D  2   -0.142677    0.282097    0.921034    11.00000   -1.50000
H17E  2    0.003271    0.338462    0.926904    11.00000   -1.50000
H17F  2   -0.151361    0.379024    0.938953    11.00000   -1.50000
AFIX   0
C18B  1    0.058322    0.087812    1.098117    11.00000    0.04056    0.05256 =
         0.03955    0.00423    0.00476   -0.00776
AFIX 137
H18D  2    0.143902    0.112158    1.127592    11.00000   -1.50000
H18E  2    0.091501    0.059856    1.058104    11.00000   -1.50000
H18F  2    0.010075    0.047326    1.125320    11.00000   -1.50000
AFIX   0
C19B  1   -0.179313    0.117879    1.021559    11.00000    0.03612    0.06256 =
         0.03301   -0.00372    0.00661   -0.01836
AFIX 137
H19D  2   -0.241603    0.084111    1.047923    11.00000   -1.50000
H19E  2   -0.138541    0.082677    0.987597    11.00000   -1.50000
H19F  2   -0.239090    0.162360    0.996984    11.00000   -1.50000
AFIX   0
C21B  1    0.115356    0.211087    0.843606    11.00000    0.01955    0.02487 =
         0.01383   -0.00707    0.00957    0.00312
C22B  1    0.057741    0.254845    0.782815    11.00000    0.01672    0.03280 =
         0.01657   -0.00427    0.00307    0.00812
C23B  1   -0.074346    0.236200    0.742643    11.00000    0.01819    0.04538 =
         0.01699   -0.00534    0.00128    0.00730
C24B  1   -0.160039    0.172305    0.759400    11.00000    0.01095    0.06847 =
         0.01653   -0.02092   -0.00939    0.01075
C25B  1   -0.109300    0.124352    0.816034    11.00000    0.02450    0.04199 =
         0.03423   -0.01830    0.01257   -0.00662
C26B  1    0.022988    0.145724    0.855985    11.00000    0.02050    0.03780 =
         0.01200   -0.00840    0.00331    0.00733
C31B  1    0.374639    0.304274    0.869164    11.00000    0.02686    0.02018 =
         0.01167   -0.00612   -0.00406    0.00091
C32B  1    0.320452    0.386383    0.864963    11.00000    0.01800    0.03933 =
         0.01959   -0.00713    0.00180    0.01306
C33B  1    0.397185    0.452754    0.844114    11.00000    0.04165    0.01583 =
         0.03059   -0.00398    0.00337    0.00127
C34B  1    0.531545    0.445020    0.824357    11.00000    0.03705    0.03267 =
         0.01880    0.00490    0.00330   -0.00863
C35B  1    0.594073    0.365672    0.827015    11.00000    0.02374    0.02844 =
         0.01702   -0.00088    0.00210   -0.00109
C36B  1    0.515690    0.300330    0.851410    11.00000    0.02226    0.02039 =
         0.02256   -0.00177   -0.00355    0.00652
C41B  1    0.360261    0.134640    0.887457    11.00000    0.01361    0.01957 =
         0.01852   -0.00420    0.00297   -0.00268
C42B  1    0.387741    0.109400    0.821513    11.00000    0.01064    0.02524 =
         0.01230    0.00244    0.00103    0.00117
C43B  1    0.454197    0.037919    0.805572    11.00000    0.01941    0.03113 =
         0.01311   -0.00516    0.00659    0.00159
C44B  1    0.505264   -0.016587    0.858982    11.00000    0.03332    0.01878 =
         0.03177   -0.00198    0.00428    0.00688
C45B  1    0.481793    0.003133    0.924294    11.00000    0.04311    0.02484 =
         0.01894    0.00732    0.00264    0.00376
C46B  1    0.408862    0.075411    0.937800    11.00000    0.02499    0.03011 =
         0.01592   -0.00220    0.00402   -0.00313
F22A  5    0.135436    0.886277    0.487195    11.00000    0.03175    0.02873 =
         0.01418    0.00217    0.00075    0.01172
F23A  5   -0.001822    1.025445    0.503919    11.00000    0.03335    0.02401 =
         0.02433    0.00389   -0.00184    0.01213
F24A  5   -0.018926    1.087357    0.634925    11.00000    0.02637    0.01809 =
         0.03643   -0.00271    0.00256    0.01040
F25A  5    0.108441    1.001017    0.747718    11.00000    0.02490    0.02780 =
         0.02790   -0.00293    0.00371    0.00706
F26A  5    0.241806    0.856210    0.733182    11.00000    0.02717    0.02659 =
         0.01699    0.00223    0.00347    0.00702
F32A  5   -0.024390    0.770826    0.647845    11.00000    0.01658    0.01682 =
         0.03567    0.00310    0.00633    0.00490
F33A  5   -0.153089    0.646738    0.703991    11.00000    0.02135    0.02849 =
         0.02623    0.00137    0.00864   -0.00429
F34A  5   -0.014581    0.497898    0.729210    11.00000    0.04168    0.02293 =
         0.03787    0.01005    0.01963   -0.00115
F35A  5    0.266089    0.478591    0.698686    11.00000    0.04134    0.02275 =
         0.03267    0.00623    0.01458    0.01039
F36A  5    0.403269    0.602028    0.645678    11.00000    0.02128    0.02278 =
         0.02724    0.00464    0.01273    0.00611
F42A  5    0.477317    0.906324    0.575521    11.00000    0.01821    0.01978 =
         0.02034   -0.00204    0.00301   -0.00565
F43A  5    0.739931    0.954167    0.638543    11.00000    0.02421    0.04396 =
         0.03186   -0.00884    0.00714   -0.01275
F44A  5    0.870089    0.874609    0.756560    11.00000    0.01571    0.07172 =
         0.03047   -0.01299   -0.00287   -0.00476
F45A  5    0.720806    0.750473    0.811341    11.00000    0.02670    0.05476 =
         0.01776   -0.00223   -0.00637    0.01603
F46A  5    0.456326    0.704290    0.752631    11.00000    0.02195    0.03280 =
         0.02270    0.00475    0.00290    0.00382
F22B  5    0.134234    0.318304    0.759310    11.00000    0.02562    0.03593 =
         0.02620    0.00307    0.00316    0.00680
F23B  5   -0.121115    0.281430    0.685004    11.00000    0.02954    0.06521 =
         0.02309   -0.00082   -0.00475    0.01782
F24B  5   -0.289612    0.153158    0.719965    11.00000    0.01793    0.07983 =
         0.03667   -0.01572   -0.00623   -0.00101
F25B  5   -0.188908    0.058705    0.834441    11.00000    0.03085    0.05695 =
         0.03837   -0.01035    0.00484   -0.01939
F26B  5    0.068136    0.093584    0.911149    11.00000    0.02740    0.04019 =
         0.02511   -0.00193    0.00488   -0.00827
F32B  5    0.182641    0.402380    0.879875    11.00000    0.03304    0.03273 =
         0.03078    0.00185    0.00528    0.01575
F33B  5    0.332658    0.530742    0.841545    11.00000    0.06348    0.01672 =
         0.04469    0.00133    0.01355    0.01259
F34B  5    0.605209    0.509912    0.801462    11.00000    0.05648    0.02323 =
         0.05591    0.00427    0.01388   -0.00834
F35B  5    0.725066    0.354368    0.806268    11.00000    0.02724    0.02986 =
         0.04187    0.00322    0.01030   -0.00522
F36B  5    0.593387    0.227112    0.855548    11.00000    0.01778    0.02445 =
         0.03609   -0.00174    0.00427    0.00409
F42B  5    0.346160    0.161890    0.766709    11.00000    0.02358    0.03016 =
         0.01726   -0.00049    0.00542    0.00677
F43B  5    0.472742    0.020053    0.739694    11.00000    0.03736    0.03248 =
         0.01910   -0.00401    0.00751    0.00948
F44B  5    0.575259   -0.087094    0.845317    11.00000    0.07683    0.02454 =
         0.03972   -0.00116    0.01302    0.02670
F45B  5    0.529894   -0.048849    0.978192    11.00000    0.08979    0.02766 =
         0.02649    0.00739    0.00525    0.01742
F46B  5    0.385563    0.083691    1.005032    11.00000    0.05035    0.03529 =
         0.01431    0.00211    0.01094    0.00711

HKLF 4

REM  erk8298.res in P2(1)
REM R1 =  0.0612 for    6526 Fo > 4sig(Fo)  and  0.1115 for all    9575 data
REM    857 parameters refined using      1 restraints

END

WGHT      0.0375      2.3441

REM Highest difference peak  0.442,  deepest hole -0.373,  1-sigma level  0.074
Q1    1  -0.1271  0.3438  1.1131  11.00000  0.05    0.44
Q2    1   0.2344  0.5153  0.8572  11.00000  0.05    0.35
Q3    1  -0.1708  0.3489  0.9887  11.00000  0.05    0.35
Q4    1   0.2362  0.2006  0.9853  11.00000  0.05    0.34
Q5    1   0.1548  0.2668  0.9993  11.00000  0.05    0.33
Q6    1   0.8033  0.7376  0.7733  11.00000  0.05    0.32
Q7    1   0.1149  0.3572  0.9015  11.00000  0.05    0.30
Q8    1   0.5148  0.5166  0.8289  11.00000  0.05    0.30
Q9    1   0.2983  0.6677  0.4683  11.00000  0.05    0.29
Q10   1   0.1699  0.4211  1.1211  11.00000  0.05    0.27
;
_shelx_res_checksum              70708
####################################################################### 
# 
# This file contains crystal structure data downloaded from the 
# Cambridge Structural Database (CSD) hosted by the Cambridge 
# Crystallographic Data Centre (CCDC).
# 
# Full information about CCDC data access policies and citation 
# guidelines are available at http://www.ccdc.cam.ac.uk/access/V1 
# 
# Audit and citation data items may have been added by the CCDC. 
# Please retain this information to preserve the provenance of 
# this file and to allow appropriate attribution of the data. 
# 
#######################################################################

data_erk8373
_database_code_depnum_ccdc_archive 'CCDC 1506874'
_audit_update_record             
;
2016-09-27 deposited with the CCDC.
2017-01-04 downloaded from the CCDC.
;

_chemical_name_systematic        ?
_chemical_name_common            ?
_chemical_formula_moiety         ?
_chemical_formula_sum            'C24 H24 B F10 N'
_chemical_formula_iupac          ?
_chemical_formula_weight         527.25

_chemical_melting_point          ?

_space_group_crystal_system      triclinic
_space_group_name_H-M_alt        'P -1'
_space_group_name_Hall           '-P 1'
loop_
_space_group_symop_operation_xyz
'x, y, z'
'-x, -y, -z'

_cell_length_a                   9.6021(5)
_cell_length_b                   9.8581(6)
_cell_length_c                   13.1600(7)
_cell_angle_alpha                73.124(2)
_cell_angle_beta                 77.164(2)
_cell_angle_gamma                81.941(2)
_cell_volume                     1158.44(11)
_cell_formula_units_Z            2
_cell_measurement_reflns_used    4139
_cell_measurement_theta_min      2.3432
_cell_measurement_theta_max      27.4246
_cell_measurement_temperature    102.(2)

_exptl_crystal_description       prism
_exptl_crystal_colour            colourless
_exptl_crystal_size_max          0.152
_exptl_crystal_size_mid          0.093
_exptl_crystal_size_min          0.044
_exptl_crystal_density_diffrn    1.512
_exptl_crystal_density_meas      ?
_exptl_crystal_density_method    'not measured'
_exptl_crystal_F_000             540

_exptl_absorpt_coefficient_mu    0.144
_exptl_absorpt_correction_type   multi-scan
_exptl_absorpt_process_details   
;
Bruker AXS (2014). SADABS, Version 2014/2, Bruker AXS Inc., Madison, Wisconsin,
USA.
;
_exptl_absorpt_correction_T_min  0.96
_exptl_absorpt_correction_T_max  0.99

_exptl_special_details           
;
;

_diffrn_ambient_temperature      102.(2)

_diffrn_source                   'Mo ImS'
_diffrn_source_type              'micro focus tube'

_diffrn_radiation_type           'Mo K\a'
_diffrn_radiation_wavelength     0.71073
_diffrn_radiation_monochromator  'MX mirror'

_diffrn_measurement_device_type  'Bruker D8 Venture PHOTON 100 CMOS'
_diffrn_measurement_method       'omega and phi scans'

_diffrn_detector_area_resol_mean 10.4167

_diffrn_reflns_number            14961
_diffrn_reflns_av_R_equivalents  0.0538
_diffrn_reflns_av_unetI/netI     0.0553
_diffrn_reflns_theta_min         2.34
_diffrn_reflns_theta_max         26.37
_diffrn_reflns_theta_full        26.37
_diffrn_measured_fraction_theta_max 0.997
_diffrn_measured_fraction_theta_full 0.997
_diffrn_reflns_limit_h_min       -11
_diffrn_reflns_limit_h_max       11
_diffrn_reflns_limit_k_min       -12
_diffrn_reflns_limit_k_max       12
_diffrn_reflns_limit_l_min       -16
_diffrn_reflns_limit_l_max       16

_refine_special_details          
;
Reflections were merged by SHELXL according to the crystal
class for the calculation of statistics and refinement.

_reflns_Friedel_fraction is defined as the number of unique
Friedel pairs measured divided by the number that would be
possible theoretically, ignoring centric projections and
systematic absences.
;

_reflns_number_total             4710
_reflns_number_gt                3370
_reflns_threshold_expression     'I > 2\s(I)'

_refine_ls_structure_factor_coef Fsqd
_refine_ls_matrix_type           full
_refine_ls_R_factor_all          0.0730
_refine_ls_R_factor_gt           0.0427
_refine_ls_wR_factor_gt          0.0871
_refine_ls_wR_factor_ref         0.0976
_refine_ls_goodness_of_fit_ref   1.014
_refine_ls_restrained_S_all      1.014
_refine_ls_number_reflns         4710
_refine_ls_number_parameters     334
_refine_ls_number_restraints     0
_refine_ls_number_constraints    ?
_refine_ls_hydrogen_treatment    mixed
_refine_ls_weighting_scheme      calc
_refine_ls_weighting_details     
'w=1/[\s^2^(Fo^2^)+(0.0421P)^2^+0.3359P] where P=(Fo^2^+2Fc^2^)/3'

_atom_sites_solution_hydrogens   mixed
_atom_sites_solution_primary     ?
_atom_sites_solution_secondary   ?

_refine_ls_shift/su_max          0.000
_refine_ls_shift/su_mean         0.000
_refine_diff_density_max         0.292
_refine_diff_density_min         -0.306
_refine_ls_extinction_method     none
_refine_ls_extinction_coef       ?

loop_
_atom_type_symbol
_atom_type_description
_atom_type_scat_dispersion_real
_atom_type_scat_dispersion_imag
_atom_type_scat_source
C C 0.0033 0.0016 'International Tables Vol C Tables 4.2.6.8 and 6.1.1.4'
H H 0.0000 0.0000 'International Tables Vol C Tables 4.2.6.8 and 6.1.1.4'
B B 0.0013 0.0007 'International Tables Vol C Tables 4.2.6.8 and 6.1.1.4'
N N 0.0061 0.0033 'International Tables Vol C Tables 4.2.6.8 and 6.1.1.4'
F F 0.0171 0.0103 'International Tables Vol C Tables 4.2.6.8 and 6.1.1.4'

_computing_data_collection       
;
APEX2 v.2014.1-1 (Bruker AXS Inc., 2014)

;
_computing_cell_refinement       'SAINT V8.34A (Bruker AXS Inc., 2013)'
_computing_data_reduction        'SAINT V8.34A (Bruker AXS Inc., 2013)'
_computing_structure_solution    'SHELXL-2014 (Sheldrick, 2014)'
_computing_structure_refinement  'SHELXL-2014 (Sheldrick, 2014)'
_computing_molecular_graphics    'XP (Sheldrick, 2014)'
_computing_publication_material  'SHELXL-2014 (Sheldrick, 2014)'

loop_
_atom_site_type_symbol
_atom_site_label
_atom_site_fract_x
_atom_site_fract_y
_atom_site_fract_z
_atom_site_U_iso_or_equiv
_atom_site_adp_type
_atom_site_calc_flag
_atom_site_refinement_flags_adp
_atom_site_refinement_flags_occupancy
_atom_site_refinement_flags_posn
_atom_site_occupancy
_atom_site_disorder_assembly
_atom_site_disorder_group
N N1 0.71362(16) 0.73036(15) 0.23041(12) 0.0102(3) Uani d . . . 1 . .
B B1 0.3359(2) 0.7548(2) 0.35241(18) 0.0116(4) Uani d . . . 1 . .
H H1 0.341(2) 0.6891(19) 0.4369(16) 0.014(5) Uiso d . . . 1 . .
C C1 0.60552(19) 0.74105(19) 0.30783(15) 0.0109(4) Uani d . . . 1 . .
H H1A 0.6065 0.6669 0.3727 0.013 Uiso calc U . R 1 . .
C C2 0.48260(19) 0.84645(19) 0.31340(15) 0.0116(4) Uani d . . . 1 . .
H H2 0.4823 0.9189 0.2422 0.014 Uiso calc U . R 1 . .
C C3 0.4857(2) 0.9167(2) 0.40390(16) 0.0166(4) Uani d . . . 1 . .
H H3A 0.4945 0.8426 0.471 0.025 Uiso calc U . R 1 . .
H H3B 0.3969 0.9772 0.4157 0.025 Uiso calc U . R 1 . .
H H3C 0.5678 0.9746 0.3823 0.025 Uiso calc U . R 1 . .
C C11 0.81271(19) 0.59160(19) 0.24329(15) 0.0131(4) Uani d . . . 1 . .
C C12 0.8484(2) 0.5595(2) 0.13285(16) 0.0192(5) Uani d . . . 1 . .
H H12A 0.91 0.4693 0.1392 0.023 Uiso calc U . R 1 . .
H H12B 0.7581 0.5443 0.1147 0.023 Uiso calc U . R 1 . .
C C13 0.9232(2) 0.6730(2) 0.03948(17) 0.0245(5) Uani d . . . 1 . .
H H13A 0.8895 0.6773 -0.0273 0.029 Uiso calc U . R 1 . .
H H13B 1.0277 0.6466 0.0276 0.029 Uiso calc U . R 1 . .
C C14 0.8944(2) 0.8190(2) 0.06121(17) 0.0208(5) Uani d . . . 1 . .
H H14A 0.9083 0.8924 -0.0091 0.025 Uiso calc U . R 1 . .
H H14B 0.9667 0.829 0.1012 0.025 Uiso calc U . R 1 . .
C C15 0.7450(2) 0.84944(19) 0.12546(15) 0.0135(4) Uani d . . . 1 . .
C C16 0.9428(2) 0.6093(2) 0.28603(17) 0.0213(5) Uani d . . . 1 . .
H H16A 1.0098 0.5243 0.2886 0.032 Uiso calc U . R 1 . .
H H16B 0.9114 0.6224 0.3589 0.032 Uiso calc U . R 1 . .
H H16C 0.9905 0.6927 0.238 0.032 Uiso calc U . R 1 . .
C C17 0.7358(2) 0.4669(2) 0.32337(17) 0.0186(4) Uani d . . . 1 . .
H H17A 0.6455 0.4611 0.3024 0.028 Uiso calc U . R 1 . .
H H17B 0.7157 0.481 0.3961 0.028 Uiso calc U . R 1 . .
H H17C 0.7967 0.3784 0.3231 0.028 Uiso calc U . R 1 . .
C C18 0.6326(2) 0.8568(2) 0.05778(16) 0.0167(4) Uani d . . . 1 . .
H H18A 0.6306 0.763 0.0467 0.025 Uiso calc U . R 1 . .
H H18B 0.6569 0.9264 -0.0125 0.025 Uiso calc U . R 1 . .
H H18C 0.5382 0.8856 0.0957 0.025 Uiso calc U . R 1 . .
C C19 0.7483(2) 0.9906(2) 0.15170(17) 0.0192(4) Uani d . . . 1 . .
H H19A 0.7826 1.0628 0.085 0.029 Uiso calc U . R 1 . .
H H19B 0.8129 0.9775 0.2025 0.029 Uiso calc U . R 1 . .
H H19C 0.6516 1.0217 0.1843 0.029 Uiso calc U . R 1 . .
C C21 0.18756(19) 0.85925(19) 0.35590(15) 0.0114(4) Uani d . . . 1 . .
C C22 0.0634(2) 0.80778(19) 0.42643(15) 0.0125(4) Uani d . . . 1 . .
F F22 0.06725(12) 0.67197(11) 0.48900(9) 0.0196(3) Uani d . . . 1 . .
C C23 -0.0678(2) 0.8852(2) 0.43727(15) 0.0150(4) Uani d . . . 1 . .
F F23 -0.18269(12) 0.82691(12) 0.50680(10) 0.0248(3) Uani d . . . 1 . .
C C24 -0.0802(2) 1.0242(2) 0.37614(16) 0.0149(4) Uani d . . . 1 . .
F F24 -0.20645(11) 1.10304(12) 0.38485(10) 0.0228(3) Uani d . . . 1 . .
C C25 0.0382(2) 1.08129(19) 0.30476(15) 0.0148(4) Uani d . . . 1 . .
F F25 0.02708(12) 1.21759(11) 0.24404(10) 0.0243(3) Uani d . . . 1 . .
C C26 0.1670(2) 0.9988(2) 0.29551(15) 0.0133(4) Uani d . . . 1 . .
F F26 0.27562(12) 1.06454(11) 0.22117(9) 0.0190(3) Uani d . . . 1 . .
C C31 0.33595(19) 0.64544(19) 0.27844(15) 0.0110(4) Uani d . . . 1 . .
C C32 0.3638(2) 0.4995(2) 0.31600(15) 0.0142(4) Uani d . . . 1 . .
F F32 0.38570(13) 0.44042(11) 0.41854(9) 0.0212(3) Uani d . . . 1 . .
C C33 0.3745(2) 0.4048(2) 0.25443(17) 0.0188(5) Uani d . . . 1 . .
F F33 0.40715(14) 0.26535(12) 0.29523(11) 0.0320(3) Uani d . . . 1 . .
C C34 0.3546(2) 0.4561(2) 0.14922(17) 0.0198(5) Uani d . . . 1 . .
F F34 0.36651(14) 0.36707(13) 0.08652(10) 0.0326(3) Uani d . . . 1 . .
C C35 0.3233(2) 0.5993(2) 0.10785(16) 0.0166(4) Uani d . . . 1 . .
F F35 0.30301(13) 0.65042(13) 0.00503(9) 0.0259(3) Uani d . . . 1 . .
C C36 0.31395(19) 0.68910(19) 0.17293(15) 0.0131(4) Uani d . . . 1 . .
F F36 0.28019(12) 0.82936(11) 0.12743(9) 0.0186(3) Uani d . . . 1 . .

loop_
_atom_site_aniso_label
_atom_site_aniso_U_11
_atom_site_aniso_U_22
_atom_site_aniso_U_33
_atom_site_aniso_U_12
_atom_site_aniso_U_13
_atom_site_aniso_U_23
N1 0.0098(8) 0.0111(8) 0.0096(8) -0.0003(6) -0.0028(6) -0.0024(6)
B1 0.0133(11) 0.0101(10) 0.0104(11) 0.0005(8) -0.0022(8) -0.0021(9)
C1 0.0119(10) 0.0119(9) 0.0105(10) -0.0038(7) -0.0037(7) -0.0031(8)
C2 0.0128(10) 0.0108(9) 0.0111(10) 0.0004(7) -0.0004(7) -0.0048(8)
C3 0.0149(10) 0.0176(10) 0.0198(11) -0.0010(8) -0.0017(8) -0.0101(9)
C11 0.0113(10) 0.0129(10) 0.0146(10) 0.0038(8) -0.0036(8) -0.0045(8)
C12 0.0228(11) 0.0185(11) 0.0169(11) 0.0072(9) -0.0045(9) -0.0093(9)
C13 0.0212(12) 0.0316(13) 0.0170(11) 0.0041(9) 0.0019(9) -0.0079(10)
C14 0.0163(11) 0.0246(11) 0.0159(11) -0.0021(9) 0.0022(8) -0.0006(9)
C15 0.0151(10) 0.0123(9) 0.0103(10) -0.0021(8) -0.0013(8) 0.0011(8)
C16 0.0160(11) 0.0244(11) 0.0235(12) 0.0024(9) -0.0075(9) -0.0054(9)
C17 0.0190(11) 0.0112(10) 0.0221(11) 0.0040(8) -0.0024(9) -0.0027(9)
C18 0.0192(11) 0.0158(10) 0.0139(10) 0.0006(8) -0.0050(8) -0.0015(8)
C19 0.0215(11) 0.0137(10) 0.0219(11) -0.0077(8) -0.0022(9) -0.0026(9)
C21 0.0139(10) 0.0117(9) 0.0104(10) -0.0011(7) -0.0038(8) -0.0044(8)
C22 0.0167(10) 0.0097(9) 0.0117(10) -0.0021(8) -0.0049(8) -0.0017(8)
F22 0.0163(6) 0.0153(6) 0.0218(6) -0.0028(5) -0.0016(5) 0.0024(5)
C23 0.0103(10) 0.0204(11) 0.0151(10) -0.0049(8) 0.0010(8) -0.0069(8)
F23 0.0133(6) 0.0259(7) 0.0299(7) -0.0043(5) 0.0039(5) -0.0039(6)
C24 0.0104(10) 0.0167(10) 0.0207(11) 0.0043(8) -0.0053(8) -0.0106(9)
F24 0.0122(6) 0.0235(7) 0.0313(7) 0.0059(5) -0.0023(5) -0.0099(6)
C25 0.0188(11) 0.0119(10) 0.0138(10) 0.0012(8) -0.0054(8) -0.0029(8)
F25 0.0240(7) 0.0129(6) 0.0277(7) 0.0065(5) -0.0028(5) 0.0022(5)
C26 0.0122(10) 0.0164(10) 0.0113(10) -0.0022(8) 0.0001(8) -0.0052(8)
F26 0.0151(6) 0.0152(6) 0.0192(6) -0.0001(5) 0.0025(5) 0.0021(5)
C31 0.0074(9) 0.0110(9) 0.0130(10) -0.0019(7) 0.0002(7) -0.0021(8)
C32 0.0136(10) 0.0160(10) 0.0118(10) -0.0033(8) -0.0019(8) -0.0015(8)
F32 0.0326(7) 0.0123(6) 0.0168(6) -0.0006(5) -0.0069(5) 0.0003(5)
C33 0.0217(11) 0.0089(10) 0.0254(12) -0.0030(8) -0.0025(9) -0.0046(9)
F33 0.0504(9) 0.0104(6) 0.0365(8) -0.0006(6) -0.0101(6) -0.0078(6)
C34 0.0200(11) 0.0215(11) 0.0238(12) -0.0057(9) -0.0001(9) -0.0165(9)
F34 0.0467(8) 0.0276(7) 0.0329(8) -0.0048(6) -0.0080(6) -0.0215(6)
C35 0.0144(10) 0.0246(11) 0.0130(10) -0.0041(8) -0.0028(8) -0.0071(9)
F35 0.0320(7) 0.0334(7) 0.0166(7) -0.0026(6) -0.0089(5) -0.0100(6)
C36 0.0095(9) 0.0131(10) 0.0153(10) -0.0014(7) -0.0019(8) -0.0017(8)
F36 0.0249(6) 0.0142(6) 0.0152(6) 0.0016(5) -0.0068(5) -0.0007(5)

_geom_special_details            
;
All esds (except the esd in the dihedral angle between two l.s. planes)
are estimated using the full covariance matrix.  The cell esds are taken
into account individually in the estimation of esds in distances, angles
and torsion angles; correlations between esds in cell parameters are only
used when they are defined by crystal symmetry.  An approximate (isotropic)
treatment of cell esds is used for estimating esds involving l.s. planes.
;

loop_
_geom_bond_atom_site_label_1
_geom_bond_atom_site_label_2
_geom_bond_site_symmetry_2
_geom_bond_distance
_geom_bond_publ_flag
N1 C1 . 1.299(2) ?
N1 C15 . 1.533(2) ?
N1 C11 . 1.542(2) ?
B1 C21 . 1.636(3) ?
B1 C31 . 1.649(3) ?
B1 C2 . 1.682(3) ?
B1 H1 . 1.12(2) ?
C1 C2 . 1.463(2) ?
C1 H1A . 0.95 ?
C2 C3 . 1.549(2) ?
C2 H2 . 1.0 ?
C3 H3A . 0.98 ?
C3 H3B . 0.98 ?
C3 H3C . 0.98 ?
C11 C17 . 1.525(3) ?
C11 C16 . 1.529(3) ?
C11 C12 . 1.531(3) ?
C12 C13 . 1.521(3) ?
C12 H12A . 0.99 ?
C12 H12B . 0.99 ?
C13 C14 . 1.524(3) ?
C13 H13A . 0.99 ?
C13 H13B . 0.99 ?
C14 C15 . 1.533(3) ?
C14 H14A . 0.99 ?
C14 H14B . 0.99 ?
C15 C18 . 1.526(3) ?
C15 C19 . 1.534(2) ?
C16 H16A . 0.98 ?
C16 H16B . 0.98 ?
C16 H16C . 0.98 ?
C17 H17A . 0.98 ?
C17 H17B . 0.98 ?
C17 H17C . 0.98 ?
C18 H18A . 0.98 ?
C18 H18B . 0.98 ?
C18 H18C . 0.98 ?
C19 H19A . 0.98 ?
C19 H19B . 0.98 ?
C19 H19C . 0.98 ?
C21 C26 . 1.386(3) ?
C21 C22 . 1.395(3) ?
C22 F22 . 1.353(2) ?
C22 C23 . 1.379(3) ?
C23 F23 . 1.345(2) ?
C23 C24 . 1.377(3) ?
C24 F24 . 1.346(2) ?
C24 C25 . 1.375(3) ?
C25 F25 . 1.353(2) ?
C25 C26 . 1.384(3) ?
C26 F26 . 1.354(2) ?
C31 C36 . 1.384(3) ?
C31 C32 . 1.387(3) ?
C32 F32 . 1.356(2) ?
C32 C33 . 1.383(3) ?
C33 F33 . 1.342(2) ?
C33 C34 . 1.376(3) ?
C34 F34 . 1.347(2) ?
C34 C35 . 1.374(3) ?
C35 F35 . 1.348(2) ?
C35 C36 . 1.382(3) ?
C36 F36 . 1.362(2) ?

loop_
_geom_angle_atom_site_label_1
_geom_angle_atom_site_label_2
_geom_angle_atom_site_label_3
_geom_angle_site_symmetry_1
_geom_angle_site_symmetry_3
_geom_angle
_geom_angle_publ_flag
C1 N1 C15 . . 122.52(15) ?
C1 N1 C11 . . 118.93(15) ?
C15 N1 C11 . . 118.53(14) ?
C21 B1 C31 . . 110.33(15) ?
C21 B1 C2 . . 112.25(15) ?
C31 B1 C2 . . 113.03(15) ?
C21 B1 H1 . . 108.4(9) ?
C31 B1 H1 . . 107.9(9) ?
C2 B1 H1 . . 104.6(10) ?
N1 C1 C2 . . 131.77(18) ?
N1 C1 H1A . . 114.1 ?
C2 C1 H1A . . 114.1 ?
C1 C2 C3 . . 108.62(15) ?
C1 C2 B1 . . 106.15(14) ?
C3 C2 B1 . . 107.29(14) ?
C1 C2 H2 . . 111.5 ?
C3 C2 H2 . . 111.5 ?
B1 C2 H2 . . 111.5 ?
C2 C3 H3A . . 109.5 ?
C2 C3 H3B . . 109.5 ?
H3A C3 H3B . . 109.5 ?
C2 C3 H3C . . 109.5 ?
H3A C3 H3C . . 109.5 ?
H3B C3 H3C . . 109.5 ?
C17 C11 C16 . . 108.13(16) ?
C17 C11 C12 . . 106.96(15) ?
C16 C11 C12 . . 114.69(16) ?
C17 C11 N1 . . 111.23(15) ?
C16 C11 N1 . . 109.31(14) ?
C12 C11 N1 . . 106.53(15) ?
C13 C12 C11 . . 115.85(16) ?
C13 C12 H12A . . 108.3 ?
C11 C12 H12A . . 108.3 ?
C13 C12 H12B . . 108.3 ?
C11 C12 H12B . . 108.3 ?
H12A C12 H12B . . 107.4 ?
C12 C13 C14 . . 111.85(16) ?
C12 C13 H13A . . 109.2 ?
C14 C13 H13A . . 109.2 ?
C12 C13 H13B . . 109.2 ?
C14 C13 H13B . . 109.2 ?
H13A C13 H13B . . 107.9 ?
C13 C14 C15 . . 115.43(17) ?
C13 C14 H14A . . 108.4 ?
C15 C14 H14A . . 108.4 ?
C13 C14 H14B . . 108.4 ?
C15 C14 H14B . . 108.4 ?
H14A C14 H14B . . 107.5 ?
C18 C15 N1 . . 108.82(14) ?
C18 C15 C14 . . 109.42(16) ?
N1 C15 C14 . . 110.07(15) ?
C18 C15 C19 . . 112.43(16) ?
N1 C15 C19 . . 109.98(15) ?
C14 C15 C19 . . 106.09(15) ?
C11 C16 H16A . . 109.5 ?
C11 C16 H16B . . 109.5 ?
H16A C16 H16B . . 109.5 ?
C11 C16 H16C . . 109.5 ?
H16A C16 H16C . . 109.5 ?
H16B C16 H16C . . 109.5 ?
C11 C17 H17A . . 109.5 ?
C11 C17 H17B . . 109.5 ?
H17A C17 H17B . . 109.5 ?
C11 C17 H17C . . 109.5 ?
H17A C17 H17C . . 109.5 ?
H17B C17 H17C . . 109.5 ?
C15 C18 H18A . . 109.5 ?
C15 C18 H18B . . 109.5 ?
H18A C18 H18B . . 109.5 ?
C15 C18 H18C . . 109.5 ?
H18A C18 H18C . . 109.5 ?
H18B C18 H18C . . 109.5 ?
C15 C19 H19A . . 109.5 ?
C15 C19 H19B . . 109.5 ?
H19A C19 H19B . . 109.5 ?
C15 C19 H19C . . 109.5 ?
H19A C19 H19C . . 109.5 ?
H19B C19 H19C . . 109.5 ?
C26 C21 C22 . . 113.09(17) ?
C26 C21 B1 . . 127.73(17) ?
C22 C21 B1 . . 119.18(16) ?
F22 C22 C23 . . 115.82(16) ?
F22 C22 C21 . . 119.44(16) ?
C23 C22 C21 . . 124.73(17) ?
F23 C23 C24 . . 119.88(17) ?
F23 C23 C22 . . 120.92(17) ?
C24 C23 C22 . . 119.21(17) ?
F24 C24 C25 . . 120.22(17) ?
F24 C24 C23 . . 120.82(17) ?
C25 C24 C23 . . 118.95(17) ?
F25 C25 C24 . . 119.48(17) ?
F25 C25 C26 . . 120.78(17) ?
C24 C25 C26 . . 119.74(17) ?
F26 C26 C25 . . 114.81(16) ?
F26 C26 C21 . . 120.93(16) ?
C25 C26 C21 . . 124.26(18) ?
C36 C31 C32 . . 113.56(16) ?
C36 C31 B1 . . 124.04(16) ?
C32 C31 B1 . . 122.36(16) ?
F32 C32 C33 . . 115.24(16) ?
F32 C32 C31 . . 120.42(16) ?
C33 C32 C31 . . 124.32(18) ?
F33 C33 C34 . . 120.14(17) ?
F33 C33 C32 . . 120.88(18) ?
C34 C33 C32 . . 118.97(18) ?
F34 C34 C35 . . 119.91(19) ?
F34 C34 C33 . . 120.48(18) ?
C35 C34 C33 . . 119.61(17) ?
F35 C35 C34 . . 120.03(17) ?
F35 C35 C36 . . 120.96(18) ?
C34 C35 C36 . . 119.01(18) ?
F36 C36 C35 . . 115.93(17) ?
F36 C36 C31 . . 119.58(16) ?
C35 C36 C31 . . 124.49(17) ?

loop_
_geom_torsion_atom_site_label_1
_geom_torsion_atom_site_label_2
_geom_torsion_atom_site_label_3
_geom_torsion_atom_site_label_4
_geom_torsion_site_symmetry_1
_geom_torsion_site_symmetry_2
_geom_torsion_site_symmetry_3
_geom_torsion_site_symmetry_4
_geom_torsion
_geom_torsion_publ_flag
C15 N1 C1 C2 . . . . 9.4(3) ?
C11 N1 C1 C2 . . . . -169.38(17) ?
N1 C1 C2 C3 . . . . -119.5(2) ?
N1 C1 C2 B1 . . . . 125.4(2) ?
C21 B1 C2 C1 . . . . -176.72(15) ?
C31 B1 C2 C1 . . . . -51.1(2) ?
C21 B1 C2 C3 . . . . 67.29(19) ?
C31 B1 C2 C3 . . . . -167.13(16) ?
C1 N1 C11 C17 . . . . 23.3(2) ?
C15 N1 C11 C17 . . . . -155.50(15) ?
C1 N1 C11 C16 . . . . -96.03(19) ?
C15 N1 C11 C16 . . . . 85.17(19) ?
C1 N1 C11 C12 . . . . 139.53(16) ?
C15 N1 C11 C12 . . . . -39.3(2) ?
C17 C11 C12 C13 . . . . 178.64(16) ?
C16 C11 C12 C13 . . . . -61.5(2) ?
N1 C11 C12 C13 . . . . 59.6(2) ?
C11 C12 C13 C14 . . . . -23.7(3) ?
C12 C13 C14 C15 . . . . -34.6(3) ?
C1 N1 C15 C18 . . . . -71.9(2) ?
C11 N1 C15 C18 . . . . 106.89(17) ?
C1 N1 C15 C14 . . . . 168.23(16) ?
C11 N1 C15 C14 . . . . -13.0(2) ?
C1 N1 C15 C19 . . . . 51.7(2) ?
C11 N1 C15 C19 . . . . -129.55(16) ?
C13 C14 C15 C18 . . . . -66.6(2) ?
C13 C14 C15 N1 . . . . 52.9(2) ?
C13 C14 C15 C19 . . . . 171.83(17) ?
C31 B1 C21 C26 . . . . -99.9(2) ?
C2 B1 C21 C26 . . . . 27.2(3) ?
C31 B1 C21 C22 . . . . 80.1(2) ?
C2 B1 C21 C22 . . . . -152.86(16) ?
C26 C21 C22 F22 . . . . 178.76(15) ?
B1 C21 C22 F22 . . . . -1.2(2) ?
C26 C21 C22 C23 . . . . -0.3(3) ?
B1 C21 C22 C23 . . . . 179.71(17) ?
F22 C22 C23 F23 . . . . 0.4(3) ?
C21 C22 C23 F23 . . . . 179.48(16) ?
F22 C22 C23 C24 . . . . -179.92(16) ?
C21 C22 C23 C24 . . . . -0.8(3) ?
F23 C23 C24 F24 . . . . -0.1(3) ?
C22 C23 C24 F24 . . . . -179.80(16) ?
F23 C23 C24 C25 . . . . -179.35(16) ?
C22 C23 C24 C25 . . . . 1.0(3) ?
F24 C24 C25 F25 . . . . 0.6(3) ?
C23 C24 C25 F25 . . . . 179.79(16) ?
F24 C24 C25 C26 . . . . -179.22(16) ?
C23 C24 C25 C26 . . . . 0.0(3) ?
F25 C25 C26 F26 . . . . -1.2(2) ?
C24 C25 C26 F26 . . . . 178.60(16) ?
F25 C25 C26 C21 . . . . 178.96(17) ?
C24 C25 C26 C21 . . . . -1.3(3) ?
C22 C21 C26 F26 . . . . -178.51(16) ?
B1 C21 C26 F26 . . . . 1.5(3) ?
C22 C21 C26 C25 . . . . 1.4(3) ?
B1 C21 C26 C25 . . . . -178.65(18) ?
C21 B1 C31 C36 . . . . 54.1(2) ?
C2 B1 C31 C36 . . . . -72.5(2) ?
C21 B1 C31 C32 . . . . -128.38(18) ?
C2 B1 C31 C32 . . . . 105.0(2) ?
C36 C31 C32 F32 . . . . -179.11(16) ?
B1 C31 C32 F32 . . . . 3.1(3) ?
C36 C31 C32 C33 . . . . 2.3(3) ?
B1 C31 C32 C33 . . . . -175.44(18) ?
F32 C32 C33 F33 . . . . -1.2(3) ?
C31 C32 C33 F33 . . . . 177.41(18) ?
F32 C32 C33 C34 . . . . -179.61(17) ?
C31 C32 C33 C34 . . . . -1.0(3) ?
F33 C33 C34 F34 . . . . 0.5(3) ?
C32 C33 C34 F34 . . . . 178.95(17) ?
F33 C33 C34 C35 . . . . -179.03(18) ?
C32 C33 C34 C35 . . . . -0.6(3) ?
F34 C34 C35 F35 . . . . 0.7(3) ?
C33 C34 C35 F35 . . . . -179.69(17) ?
F34 C34 C35 C36 . . . . -178.92(17) ?
C33 C34 C35 C36 . . . . 0.6(3) ?
F35 C35 C36 F36 . . . . 1.4(3) ?
C34 C35 C36 F36 . . . . -178.91(17) ?
F35 C35 C36 C31 . . . . -178.74(17) ?
C34 C35 C36 C31 . . . . 0.9(3) ?
C32 C31 C36 F36 . . . . 177.52(16) ?
B1 C31 C36 F36 . . . . -4.7(3) ?
C32 C31 C36 C35 . . . . -2.3(3) ?
B1 C31 C36 C35 . . . . 175.43(18) ?

_shelx_res_file                  
;
erk8373.res created by SHELXL-2014/7


TITL erk8373.res in P-1
CELL  0.71073   9.6021   9.8581  13.1600   73.124   77.164   81.941
ZERR    2.000   0.0005   0.0006   0.0007    0.002    0.002    0.002
LATT 1
SFAC C  H  B  N  F
UNIT 48  48  2  2  20
SIZE 0.044 0.093 0.152
TEMP -170.740
ACTA
CONF

L.S. 20
BOND $H
FMAP 2
PLAN 10

OMIT     9   5  10
OMIT     1   0   1
OMIT    -6   0   3

WGHT    0.042100    0.335900
FVAR       0.84807
N1    4    0.713615    0.730356    0.230411    11.00000    0.00977    0.01114 =
         0.00964   -0.00245   -0.00281   -0.00031
B1    3    0.335874    0.754842    0.352408    11.00000    0.01329    0.01007 =
         0.01041   -0.00206   -0.00218    0.00051
H1    2    0.341210    0.689110    0.436862    11.00000    0.01359
C1    1    0.605520    0.741049    0.307829    11.00000    0.01194    0.01186 =
         0.01054   -0.00311   -0.00369   -0.00376
AFIX  43
H1A   2    0.606487    0.666853    0.372673    11.00000   -1.20000
AFIX   0
C2    1    0.482603    0.846450    0.313396    11.00000    0.01277    0.01079 =
         0.01113   -0.00479   -0.00036    0.00040
AFIX  13
H2    2    0.482275    0.918863    0.242189    11.00000   -1.20000
AFIX   0
C3    1    0.485706    0.916667    0.403905    11.00000    0.01488    0.01763 =
         0.01979   -0.01006   -0.00168   -0.00101
AFIX 137
H3A   2    0.494452    0.842595    0.470950    11.00000   -1.50000
H3B   2    0.396866    0.977213    0.415741    11.00000   -1.50000
H3C   2    0.567764    0.974619    0.382290    11.00000   -1.50000
AFIX   0
C11   1    0.812706    0.591605    0.243288    11.00000    0.01126    0.01294 =
         0.01459   -0.00453   -0.00357    0.00380
C12   1    0.848372    0.559510    0.132849    11.00000    0.02280    0.01846 =
         0.01686   -0.00928   -0.00450    0.00718
AFIX  23
H12A  2    0.910017    0.469257    0.139208    11.00000   -1.20000
H12B  2    0.758124    0.544298    0.114665    11.00000   -1.20000
AFIX   0
C13   1    0.923196    0.672967    0.039485    11.00000    0.02115    0.03156 =
         0.01696   -0.00793    0.00191    0.00410
AFIX  23
H13A  2    0.889452    0.677328   -0.027306    11.00000   -1.20000
H13B  2    1.027718    0.646569    0.027628    11.00000   -1.20000
AFIX   0
C14   1    0.894419    0.819032    0.061215    11.00000    0.01630    0.02459 =
         0.01593   -0.00060    0.00215   -0.00211
AFIX  23
H14A  2    0.908289    0.892353   -0.009087    11.00000   -1.20000
H14B  2    0.966709    0.829027    0.101205    11.00000   -1.20000
AFIX   0
C15   1    0.744977    0.849438    0.125462    11.00000    0.01507    0.01227 =
         0.01031    0.00107   -0.00130   -0.00210
C16   1    0.942797    0.609347    0.286028    11.00000    0.01597    0.02440 =
         0.02349   -0.00538   -0.00749    0.00237
AFIX 137
H16A  2    1.009825    0.524291    0.288563    11.00000   -1.50000
H16B  2    0.911427    0.622408    0.358939    11.00000   -1.50000
H16C  2    0.990519    0.692715    0.237975    11.00000   -1.50000
AFIX   0
C17   1    0.735789    0.466882    0.323368    11.00000    0.01900    0.01116 =
         0.02210   -0.00265   -0.00238    0.00398
AFIX 137
H17A  2    0.645527    0.461081    0.302361    11.00000   -1.50000
H17B  2    0.715691    0.480969    0.396106    11.00000   -1.50000
H17C  2    0.796705    0.378424    0.323114    11.00000   -1.50000
AFIX   0
C18   1    0.632630    0.856765    0.057776    11.00000    0.01919    0.01575 =
         0.01394   -0.00152   -0.00496    0.00063
AFIX 137
H18A  2    0.630635    0.763032    0.046651    11.00000   -1.50000
H18B  2    0.656899    0.926376   -0.012459    11.00000   -1.50000
H18C  2    0.538231    0.885592    0.095682    11.00000   -1.50000
AFIX   0
C19   1    0.748313    0.990613    0.151704    11.00000    0.02148    0.01369 =
         0.02192   -0.00260   -0.00219   -0.00770
AFIX 137
H19A  2    0.782593    1.062826    0.084987    11.00000   -1.50000
H19B  2    0.812891    0.977508    0.202537    11.00000   -1.50000
H19C  2    0.651584    1.021685    0.184350    11.00000   -1.50000
AFIX   0
C21   1    0.187563    0.859249    0.355898    11.00000    0.01387    0.01167 =
         0.01042   -0.00439   -0.00379   -0.00105
C22   1    0.063369    0.807780    0.426434    11.00000    0.01674    0.00967 =
         0.01173   -0.00174   -0.00491   -0.00207
F22   5    0.067254    0.671972    0.489001    11.00000    0.01635    0.01534 =
         0.02180    0.00240   -0.00165   -0.00281
C23   1   -0.067778    0.885180    0.437267    11.00000    0.01026    0.02041 =
         0.01515   -0.00685    0.00103   -0.00494
F23   5   -0.182690    0.826913    0.506800    11.00000    0.01327    0.02592 =
         0.02990   -0.00392    0.00393   -0.00429
C24   1   -0.080245    1.024214    0.376141    11.00000    0.01042    0.01668 =
         0.02075   -0.01056   -0.00529    0.00428
F24   5   -0.206447    1.103036    0.384845    11.00000    0.01217    0.02346 =
         0.03133   -0.00986   -0.00226    0.00594
C25   1    0.038150    1.081291    0.304758    11.00000    0.01879    0.01193 =
         0.01376   -0.00292   -0.00539    0.00120
F25   5    0.027078    1.217592    0.244044    11.00000    0.02404    0.01291 =
         0.02770    0.00218   -0.00284    0.00646
C26   1    0.166970    0.998759    0.295512    11.00000    0.01225    0.01644 =
         0.01130   -0.00522    0.00014   -0.00223
F26   5    0.275620    1.064540    0.221172    11.00000    0.01515    0.01524 =
         0.01920    0.00206    0.00249   -0.00011
C31   1    0.335946    0.645435    0.278436    11.00000    0.00742    0.01101 =
         0.01299   -0.00207    0.00022   -0.00188
C32   1    0.363768    0.499471    0.315998    11.00000    0.01358    0.01603 =
         0.01179   -0.00150   -0.00187   -0.00332
F32   5    0.385697    0.440419    0.418542    11.00000    0.03260    0.01230 =
         0.01679    0.00029   -0.00693   -0.00064
C33   1    0.374483    0.404800    0.254426    11.00000    0.02165    0.00890 =
         0.02542   -0.00462   -0.00254   -0.00298
F33   5    0.407153    0.265350    0.295234    11.00000    0.05037    0.01044 =
         0.03650   -0.00782   -0.01009   -0.00061
C34   1    0.354599    0.456081    0.149218    11.00000    0.02002    0.02155 =
         0.02381   -0.01650   -0.00011   -0.00567
F34   5    0.366506    0.367075    0.086522    11.00000    0.04668    0.02761 =
         0.03291   -0.02149   -0.00795   -0.00478
C35   1    0.323323    0.599289    0.107853    11.00000    0.01435    0.02465 =
         0.01300   -0.00711   -0.00279   -0.00407
F35   5    0.303011    0.650425    0.005027    11.00000    0.03202    0.03336 =
         0.01661   -0.01002   -0.00887   -0.00260
C36   1    0.313947    0.689096    0.172930    11.00000    0.00950    0.01308 =
         0.01532   -0.00165   -0.00186   -0.00144
F36   5    0.280190    0.829362    0.127425    11.00000    0.02487    0.01420 =
         0.01519   -0.00072   -0.00684    0.00160
HKLF 4

REM  erk8373.res in P-1
REM R1 =  0.0427 for    3370 Fo > 4sig(Fo)  and  0.0730 for all    4710 data
REM    334 parameters refined using      0 restraints

END

WGHT      0.0421      0.3349

REM Highest difference peak  0.292,  deepest hole -0.306,  1-sigma level  0.055
Q1    1   0.3306  0.7036  0.3170  11.00000  0.05    0.29
Q2    1   0.8176  0.8281  0.0962  11.00000  0.05    0.24
Q3    1   0.8303  0.5893  0.1841  11.00000  0.05    0.23
Q4    1   0.7374  0.7944  0.1765  11.00000  0.05    0.23
Q5    1   0.3387  0.4451  0.2860  11.00000  0.05    0.22
Q6    1   0.1723  0.6436  0.4219  11.00000  0.05    0.21
Q7    1   0.7364  0.9205  0.1270  11.00000  0.05    0.21
Q8    1   0.4091  0.5962  0.2772  11.00000  0.05    0.21
Q9    1  -0.0061  0.8399  0.4025  11.00000  0.05    0.21
Q10   1  -0.0079  1.0590  0.3600  11.00000  0.05    0.20
;
_shelx_res_checksum              39868
####################################################################### 
# 
# This file contains crystal structure data downloaded from the 
# Cambridge Structural Database (CSD) hosted by the Cambridge 
# Crystallographic Data Centre (CCDC).
# 
# Full information about CCDC data access policies and citation 
# guidelines are available at http://www.ccdc.cam.ac.uk/access/V1 
# 
# Audit and citation data items may have been added by the CCDC. 
# Please retain this information to preserve the provenance of 
# this file and to allow appropriate attribution of the data. 
# 
#######################################################################

data_erk8355
_database_code_depnum_ccdc_archive 'CCDC 1506875'
_audit_update_record             
;
2016-09-27 deposited with the CCDC.
2017-01-04 downloaded from the CCDC.
;

_chemical_name_systematic        ?
_chemical_name_common            ?
_chemical_formula_moiety         ?
_chemical_formula_sum            'C38 H25 B2 F20 N O2'
_chemical_formula_iupac          ?
_chemical_formula_weight         929.21

_chemical_melting_point          ?

_space_group_crystal_system      monoclinic
_space_group_name_H-M_alt        'P 1 21/n 1'
_space_group_name_Hall           '-P 2yn'
loop_
_space_group_symop_operation_xyz
'x, y, z'
'-x+1/2, y+1/2, -z+1/2'
'-x, -y, -z'
'x-1/2, -y-1/2, z-1/2'

_cell_length_a                   14.4987(7)
_cell_length_b                   11.0883(4)
_cell_length_c                   23.6041(10)
_cell_angle_alpha                90
_cell_angle_beta                 106.5030(10)
_cell_angle_gamma                90
_cell_volume                     3638.4(3)
_cell_formula_units_Z            4
_cell_measurement_reflns_used    9910
_cell_measurement_theta_min      2.3624
_cell_measurement_theta_max      25.8605
_cell_measurement_temperature    102.(2)

_exptl_crystal_description       prism
_exptl_crystal_colour            colourless
_exptl_crystal_size_max          0.168
_exptl_crystal_size_mid          0.082
_exptl_crystal_size_min          0.064
_exptl_crystal_density_diffrn    1.696
_exptl_crystal_density_meas      ?
_exptl_crystal_density_method    'not measured'
_exptl_crystal_F_000             1864

_exptl_absorpt_coefficient_mu    0.174
_exptl_absorpt_correction_type   multi-scan
_exptl_absorpt_process_details   
;
Bruker AXS (2014). SADABS, Version 2014/2, Bruker AXS Inc., Madison, Wisconsin,
USA.
;
_exptl_absorpt_correction_T_min  0.93
_exptl_absorpt_correction_T_max  0.99

_exptl_special_details           
;
;

_diffrn_ambient_temperature      102.(2)

_diffrn_source                   'Mo ImS'
_diffrn_source_type              'micro focus tube'

_diffrn_radiation_type           'Mo K\a'
_diffrn_radiation_wavelength     0.71073
_diffrn_radiation_monochromator  'MX mirror'

_diffrn_measurement_device_type  'Bruker D8 Venture PHOTON 100 CMOS'
_diffrn_measurement_method       'omega and phi scans'

_diffrn_detector_area_resol_mean 10.4167

_diffrn_reflns_number            47361
_diffrn_reflns_av_R_equivalents  0.0830
_diffrn_reflns_av_unetI/netI     0.0467
_diffrn_reflns_theta_min         2.35
_diffrn_reflns_theta_max         25.35
_diffrn_reflns_theta_full        25.35
_diffrn_measured_fraction_theta_max 0.999
_diffrn_measured_fraction_theta_full 0.999
_diffrn_reflns_limit_h_min       -16
_diffrn_reflns_limit_h_max       17
_diffrn_reflns_limit_k_min       -13
_diffrn_reflns_limit_k_max       13
_diffrn_reflns_limit_l_min       -28
_diffrn_reflns_limit_l_max       28

_refine_special_details          
;
Reflections were merged by SHELXL according to the crystal
class for the calculation of statistics and refinement.

_reflns_Friedel_fraction is defined as the number of unique
Friedel pairs measured divided by the number that would be
possible theoretically, ignoring centric projections and
systematic absences.
;

_reflns_number_total             6661
_reflns_number_gt                4857
_reflns_threshold_expression     'I > 2\s(I)'

_refine_ls_structure_factor_coef Fsqd
_refine_ls_matrix_type           full
_refine_ls_R_factor_all          0.0713
_refine_ls_R_factor_gt           0.0405
_refine_ls_wR_factor_gt          0.0766
_refine_ls_wR_factor_ref         0.0867
_refine_ls_goodness_of_fit_ref   1.033
_refine_ls_restrained_S_all      1.033
_refine_ls_number_reflns         6661
_refine_ls_number_parameters     577
_refine_ls_number_restraints     0
_refine_ls_number_constraints    ?
_refine_ls_hydrogen_treatment    mixed
_refine_ls_weighting_scheme      calc
_refine_ls_weighting_details     
'w=1/[\s^2^(Fo^2^)+(0.0346P)^2^+1.6947P] where P=(Fo^2^+2Fc^2^)/3'

_atom_sites_solution_hydrogens   mixed
_atom_sites_solution_primary     ?
_atom_sites_solution_secondary   ?

_refine_ls_shift/su_max          0.001
_refine_ls_shift/su_mean         0.000
_refine_diff_density_max         0.296
_refine_diff_density_min         -0.291
_refine_ls_extinction_method     none
_refine_ls_extinction_coef       ?

loop_
_atom_type_symbol
_atom_type_description
_atom_type_scat_dispersion_real
_atom_type_scat_dispersion_imag
_atom_type_scat_source
C C 0.0033 0.0016 'International Tables Vol C Tables 4.2.6.8 and 6.1.1.4'
H H 0.0000 0.0000 'International Tables Vol C Tables 4.2.6.8 and 6.1.1.4'
B B 0.0013 0.0007 'International Tables Vol C Tables 4.2.6.8 and 6.1.1.4'
N N 0.0061 0.0033 'International Tables Vol C Tables 4.2.6.8 and 6.1.1.4'
O O 0.0106 0.0060 'International Tables Vol C Tables 4.2.6.8 and 6.1.1.4'
F F 0.0171 0.0103 'International Tables Vol C Tables 4.2.6.8 and 6.1.1.4'

_computing_data_collection       
;
APEX2 v.2014.1-1 (Bruker AXS Inc., 2014)

;
_computing_cell_refinement       'SAINT V8.34A (Bruker AXS Inc., 2013)'
_computing_data_reduction        'SAINT V8.34A (Bruker AXS Inc., 2013)'
_computing_structure_solution    'SHELXL-2014 (Sheldrick, 2014)'
_computing_structure_refinement  'SHELXL-2014 (Sheldrick, 2014)'
_computing_molecular_graphics    'XP (Sheldrick, 2014)'
_computing_publication_material  'SHELXL-2014 (Sheldrick, 2014)'

loop_
_atom_site_type_symbol
_atom_site_label
_atom_site_fract_x
_atom_site_fract_y
_atom_site_fract_z
_atom_site_U_iso_or_equiv
_atom_site_adp_type
_atom_site_calc_flag
_atom_site_refinement_flags_adp
_atom_site_refinement_flags_occupancy
_atom_site_refinement_flags_posn
_atom_site_occupancy
_atom_site_disorder_assembly
_atom_site_disorder_group
B B1 0.23401(19) 0.4838(2) 0.66130(10) 0.0131(5) Uani d . . . 1 . .
C C1 0.24409(16) 0.69594(18) 0.52642(9) 0.0137(5) Uani d . . . 1 . .
H H1 0.2441 0.773 0.544 0.016 Uiso calc U . R 1 . .
N N1 0.28017(13) 0.69461(15) 0.48257(7) 0.0118(4) Uani d . . . 1 . .
O O1 0.34661(11) 0.62892(12) 0.63870(6) 0.0139(3) Uani d . . . 1 . .
B B2 0.50920(19) 0.5584(2) 0.70451(11) 0.0139(5) Uani d . . . 1 . .
H H2 0.5338(16) 0.5011(19) 0.6739(9) 0.018(6) Uiso d . . . 1 . .
C C2 0.20208(16) 0.59718(18) 0.55462(9) 0.0128(5) Uani d . . . 1 . .
H H2A 0.2181 0.5167 0.5408 0.015 Uiso calc U . R 1 . .
O O2 0.34307(11) 0.46928(12) 0.69234(6) 0.0125(3) Uani d . . . 1 . .
C C3 0.09234(16) 0.6150(2) 0.53744(9) 0.0171(5) Uani d . . . 1 . .
H H3A 0.0778 0.6975 0.547 0.026 Uiso calc U . R 1 . .
H H3B 0.0641 0.5577 0.5594 0.026 Uiso calc U . R 1 . .
H H3C 0.0653 0.601 0.4949 0.026 Uiso calc U . R 1 . .
C C4 0.24076(16) 0.60628(18) 0.62242(9) 0.0121(5) Uani d . . . 1 . .
H H4 0.2084 0.6749 0.6366 0.015 Uiso calc U . R 1 . .
C C5 0.39436(16) 0.55123(18) 0.67873(9) 0.0125(5) Uani d . . . 1 . .
C C11 0.32196(17) 0.81331(18) 0.46612(9) 0.0154(5) Uani d . . . 1 . .
C C12 0.41458(17) 0.78166(19) 0.45012(10) 0.0177(5) Uani d . . . 1 . .
H H12A 0.4424 0.8571 0.4397 0.021 Uiso calc U . R 1 . .
H H12B 0.4614 0.7479 0.4856 0.021 Uiso calc U . R 1 . .
C C13 0.40301(18) 0.6921(2) 0.39927(10) 0.0226(6) Uani d . . . 1 . .
H H13A 0.3991 0.737 0.3624 0.027 Uiso calc U . R 1 . .
H H13B 0.4603 0.6392 0.4076 0.027 Uiso calc U . R 1 . .
C C14 0.31294(18) 0.6144(2) 0.39034(10) 0.0206(5) Uani d . . . 1 . .
H H14A 0.3218 0.5395 0.3697 0.025 Uiso calc U . R 1 . .
H H14B 0.2578 0.6584 0.3641 0.025 Uiso calc U . R 1 . .
C C15 0.28709(17) 0.57961(18) 0.44688(9) 0.0155(5) Uani d . . . 1 . .
C C16 0.24473(18) 0.8751(2) 0.41671(10) 0.0228(6) Uani d . . . 1 . .
H H16A 0.2682 0.954 0.4083 0.034 Uiso calc U . R 1 . .
H H16B 0.1863 0.8858 0.4292 0.034 Uiso calc U . R 1 . .
H H16C 0.2302 0.8251 0.381 0.034 Uiso calc U . R 1 . .
C C17 0.35084(18) 0.89715(19) 0.51960(10) 0.0201(5) Uani d . . . 1 . .
H H17A 0.3892 0.8522 0.554 0.03 Uiso calc U . R 1 . .
H H17B 0.2929 0.9287 0.5279 0.03 Uiso calc U . R 1 . .
H H17C 0.3889 0.9643 0.5112 0.03 Uiso calc U . R 1 . .
C C18 0.18927(18) 0.5159(2) 0.42688(10) 0.0208(5) Uani d . . . 1 . .
H H18A 0.1899 0.4569 0.3961 0.031 Uiso calc U . R 1 . .
H H18B 0.1386 0.5756 0.4111 0.031 Uiso calc U . R 1 . .
H H18C 0.1768 0.4746 0.4607 0.031 Uiso calc U . R 1 . .
C C19 0.36604(18) 0.5013(2) 0.48626(10) 0.0233(6) Uani d . . . 1 . .
H H19A 0.3506 0.484 0.5233 0.035 Uiso calc U . R 1 . .
H H19B 0.4276 0.5442 0.4949 0.035 Uiso calc U . R 1 . .
H H19C 0.3706 0.4255 0.4659 0.035 Uiso calc U . R 1 . .
C C21 0.19765(16) 0.36265(17) 0.62140(9) 0.0126(5) Uani d . . . 1 . .
C C22 0.25514(17) 0.30222(18) 0.59257(9) 0.0147(5) Uani d . . . 1 . .
F F22 0.34579(9) 0.34154(10) 0.59779(5) 0.0194(3) Uani d . . . 1 . .
C C23 0.22521(18) 0.20477(19) 0.55548(9) 0.0182(5) Uani d . . . 1 . .
F F23 0.28292(10) 0.15666(11) 0.52609(6) 0.0267(3) Uani d . . . 1 . .
C C24 0.13441(19) 0.15874(18) 0.54802(9) 0.0207(6) Uani d . . . 1 . .
F F24 0.10434(11) 0.06254(11) 0.51289(6) 0.0301(4) Uani d . . . 1 . .
C C25 0.07362(17) 0.2142(2) 0.57556(10) 0.0196(5) Uani d . . . 1 . .
F F25 -0.01680(10) 0.17361(12) 0.56712(6) 0.0282(3) Uani d . . . 1 . .
C C26 0.10606(17) 0.31450(18) 0.61053(9) 0.0153(5) Uani d . . . 1 . .
F F26 0.04059(10) 0.36812(11) 0.63340(6) 0.0234(3) Uani d . . . 1 . .
C C31 0.18561(16) 0.50359(17) 0.71491(9) 0.0123(5) Uani d . . . 1 . .
C C32 0.11528(16) 0.58835(18) 0.71522(9) 0.0144(5) Uani d . . . 1 . .
F F32 0.07302(10) 0.65087(11) 0.66525(5) 0.0215(3) Uani d . . . 1 . .
C C33 0.08281(17) 0.61313(19) 0.76365(10) 0.0168(5) Uani d . . . 1 . .
F F33 0.01486(10) 0.69698(11) 0.76085(6) 0.0263(3) Uani d . . . 1 . .
C C34 0.12029(17) 0.55019(19) 0.81507(9) 0.0158(5) Uani d . . . 1 . .
F F34 0.08992(10) 0.57252(11) 0.86299(5) 0.0229(3) Uani d . . . 1 . .
C C35 0.18837(17) 0.46256(18) 0.81708(9) 0.0163(5) Uani d . . . 1 . .
F F35 0.22619(10) 0.40056(11) 0.86751(5) 0.0265(3) Uani d . . . 1 . .
C C36 0.21836(17) 0.44001(18) 0.76769(9) 0.0151(5) Uani d . . . 1 . .
F F36 0.28351(10) 0.35022(10) 0.77267(5) 0.0225(3) Uani d . . . 1 . .
C C41 0.54242(16) 0.49092(18) 0.76862(9) 0.0134(5) Uani d . . . 1 . .
C C42 0.49102(16) 0.49574(18) 0.81011(9) 0.0139(5) Uani d . . . 1 . .
F F42 0.41689(9) 0.57453(10) 0.80243(5) 0.0193(3) Uani d . . . 1 . .
C C43 0.50931(17) 0.42290(19) 0.85938(9) 0.0159(5) Uani d . . . 1 . .
F F43 0.45253(10) 0.42691(11) 0.89578(5) 0.0234(3) Uani d . . . 1 . .
C C44 0.58505(17) 0.34282(18) 0.87043(9) 0.0158(5) Uani d . . . 1 . .
F F44 0.60332(10) 0.26922(11) 0.91773(5) 0.0241(3) Uani d . . . 1 . .
C C45 0.64057(16) 0.33757(19) 0.83215(10) 0.0167(5) Uani d . . . 1 . .
F F45 0.71424(10) 0.25788(11) 0.84244(6) 0.0266(3) Uani d . . . 1 . .
C C46 0.61864(16) 0.41036(19) 0.78269(9) 0.0150(5) Uani d . . . 1 . .
F F46 0.67467(9) 0.39674(11) 0.74573(5) 0.0224(3) Uani d . . . 1 . .
C C51 0.54584(16) 0.69592(18) 0.70032(9) 0.0136(5) Uani d . . . 1 . .
C C52 0.56956(16) 0.77931(19) 0.74597(9) 0.0148(5) Uani d . . . 1 . .
F F52 0.56524(10) 0.74761(10) 0.80058(5) 0.0212(3) Uani d . . . 1 . .
C C53 0.59842(17) 0.89620(19) 0.73988(9) 0.0171(5) Uani d . . . 1 . .
F F53 0.61900(10) 0.97308(11) 0.78590(6) 0.0268(3) Uani d . . . 1 . .
C C54 0.60625(17) 0.93466(19) 0.68585(10) 0.0187(5) Uani d . . . 1 . .
F F54 0.63568(11) 1.04715(11) 0.67962(6) 0.0294(4) Uani d . . . 1 . .
C C55 0.58367(17) 0.8554(2) 0.63923(10) 0.0192(5) Uani d . . . 1 . .
F F55 0.59153(11) 0.89197(12) 0.58591(6) 0.0300(4) Uani d . . . 1 . .
C C56 0.55382(16) 0.74093(19) 0.64701(9) 0.0153(5) Uani d . . . 1 . .
F F56 0.53139(10) 0.66878(11) 0.59825(5) 0.0244(3) Uani d . . . 1 . .

loop_
_atom_site_aniso_label
_atom_site_aniso_U_11
_atom_site_aniso_U_22
_atom_site_aniso_U_33
_atom_site_aniso_U_12
_atom_site_aniso_U_13
_atom_site_aniso_U_23
B1 0.0108(14) 0.0152(12) 0.0125(12) 0.0019(10) 0.0021(11) 0.0025(10)
C1 0.0110(13) 0.0140(10) 0.0124(11) 0.0011(9) -0.0027(9) -0.0003(9)
N1 0.0111(11) 0.0154(9) 0.0089(9) -0.0007(8) 0.0026(8) -0.0014(7)
O1 0.0112(9) 0.0161(7) 0.0129(8) -0.0032(6) 0.0012(7) 0.0034(6)
B2 0.0143(15) 0.0156(12) 0.0113(12) 0.0009(10) 0.0031(11) -0.0006(10)
C2 0.0123(13) 0.0156(11) 0.0090(10) -0.0004(9) 0.0007(9) 0.0016(8)
O2 0.0114(9) 0.0134(7) 0.0119(7) -0.0011(6) 0.0020(6) 0.0025(6)
C3 0.0127(13) 0.0233(12) 0.0137(11) -0.0002(10) 0.0011(10) 0.0041(9)
C4 0.0063(12) 0.0177(11) 0.0121(11) 0.0001(9) 0.0022(9) 0.0010(9)
C5 0.0195(14) 0.0117(10) 0.0067(10) -0.0003(9) 0.0044(9) -0.0033(8)
C11 0.0184(14) 0.0116(10) 0.0172(11) -0.0015(9) 0.0067(10) 0.0018(9)
C12 0.0165(14) 0.0200(12) 0.0174(12) -0.0018(10) 0.0062(10) 0.0002(9)
C13 0.0248(15) 0.0265(12) 0.0215(13) -0.0020(11) 0.0144(11) -0.0028(10)
C14 0.0262(15) 0.0213(12) 0.0160(12) -0.0027(10) 0.0088(11) -0.0047(9)
C15 0.0199(14) 0.0141(11) 0.0134(11) 0.0005(9) 0.0059(10) -0.0028(9)
C16 0.0226(15) 0.0215(12) 0.0251(13) 0.0005(10) 0.0078(11) 0.0080(10)
C17 0.0263(15) 0.0142(11) 0.0239(13) -0.0049(10) 0.0137(11) -0.0030(9)
C18 0.0272(16) 0.0207(12) 0.0151(12) -0.0080(10) 0.0071(11) -0.0051(9)
C19 0.0266(16) 0.0212(12) 0.0243(13) 0.0061(11) 0.0110(11) -0.0013(10)
C21 0.0142(13) 0.0123(10) 0.0107(11) 0.0016(9) 0.0025(9) 0.0045(8)
C22 0.0146(13) 0.0134(11) 0.0147(11) -0.0020(9) 0.0021(10) 0.0041(9)
F22 0.0147(8) 0.0197(6) 0.0257(7) -0.0004(6) 0.0086(6) -0.0030(5)
C23 0.0260(15) 0.0144(11) 0.0154(12) 0.0043(10) 0.0077(11) 0.0008(9)
F23 0.0362(9) 0.0201(7) 0.0253(7) 0.0054(6) 0.0114(7) -0.0071(6)
C24 0.0359(17) 0.0086(11) 0.0132(12) -0.0049(10) -0.0003(11) 0.0001(9)
F24 0.0458(10) 0.0174(7) 0.0224(7) -0.0105(6) 0.0022(7) -0.0057(6)
C25 0.0154(14) 0.0200(12) 0.0189(12) -0.0074(10) -0.0022(10) 0.0074(10)
F25 0.0206(9) 0.0287(7) 0.0302(8) -0.0132(6) -0.0007(6) 0.0012(6)
C26 0.0163(14) 0.0143(11) 0.0153(11) 0.0000(10) 0.0047(10) 0.0036(9)
F26 0.0164(8) 0.0268(7) 0.0289(8) -0.0029(6) 0.0097(6) -0.0019(6)
C31 0.0112(12) 0.0117(10) 0.0125(11) -0.0046(9) 0.0008(9) -0.0006(8)
C32 0.0154(13) 0.0157(11) 0.0108(11) 0.0000(9) 0.0015(10) 0.0030(9)
F32 0.0215(8) 0.0276(7) 0.0150(7) 0.0115(6) 0.0045(6) 0.0093(5)
C33 0.0148(14) 0.0148(11) 0.0213(12) 0.0023(9) 0.0056(10) 0.0002(9)
F33 0.0294(9) 0.0283(7) 0.0246(7) 0.0164(6) 0.0129(6) 0.0058(6)
C34 0.0198(14) 0.0177(11) 0.0127(11) -0.0029(10) 0.0090(10) -0.0028(9)
F34 0.0298(9) 0.0265(7) 0.0163(7) 0.0035(6) 0.0131(6) -0.0013(5)
C35 0.0204(14) 0.0166(11) 0.0115(11) 0.0001(10) 0.0036(10) 0.0052(9)
F35 0.0371(10) 0.0295(7) 0.0151(7) 0.0124(6) 0.0108(6) 0.0117(6)
C36 0.0165(14) 0.0139(11) 0.0157(11) 0.0037(9) 0.0061(10) 0.0012(9)
F36 0.0300(9) 0.0198(7) 0.0218(7) 0.0126(6) 0.0139(6) 0.0110(5)
C41 0.0130(13) 0.0124(10) 0.0126(11) -0.0047(9) 0.0002(10) -0.0023(9)
C42 0.0098(13) 0.0132(10) 0.0160(11) 0.0009(9) -0.0010(9) -0.0025(9)
F42 0.0184(8) 0.0212(7) 0.0176(7) 0.0071(6) 0.0042(6) 0.0001(5)
C43 0.0205(14) 0.0174(11) 0.0107(11) -0.0048(10) 0.0060(10) -0.0038(9)
F43 0.0276(9) 0.0289(7) 0.0165(7) 0.0007(6) 0.0111(6) 0.0005(6)
C44 0.0210(14) 0.0126(11) 0.0104(11) -0.0040(10) -0.0011(10) 0.0028(9)
F44 0.0323(9) 0.0202(7) 0.0170(7) 0.0019(6) 0.0025(6) 0.0071(5)
C45 0.0103(13) 0.0156(11) 0.0206(12) 0.0006(9) -0.0011(10) 0.0007(9)
F45 0.0197(9) 0.0252(7) 0.0333(8) 0.0094(6) 0.0048(6) 0.0081(6)
C46 0.0115(13) 0.0194(11) 0.0140(11) -0.0044(10) 0.0035(10) -0.0025(9)
F46 0.0163(8) 0.0293(7) 0.0237(7) 0.0046(6) 0.0090(6) 0.0031(6)
C51 0.0065(12) 0.0197(11) 0.0133(11) 0.0017(9) 0.0008(9) 0.0009(9)
C52 0.0105(13) 0.0216(12) 0.0108(11) 0.0018(9) 0.0009(9) 0.0037(9)
F52 0.0325(9) 0.0211(7) 0.0100(6) -0.0033(6) 0.0059(6) 0.0003(5)
C53 0.0154(14) 0.0180(11) 0.0153(11) -0.0006(10) 0.0002(10) -0.0031(9)
F53 0.0376(10) 0.0183(7) 0.0201(7) -0.0032(6) 0.0011(6) -0.0058(5)
C54 0.0144(14) 0.0157(11) 0.0238(13) -0.0036(10) 0.0019(10) 0.0054(10)
F54 0.0360(10) 0.0196(7) 0.0298(8) -0.0112(6) 0.0049(7) 0.0045(6)
C55 0.0178(14) 0.0258(12) 0.0149(12) -0.0025(10) 0.0064(10) 0.0072(10)
F55 0.0377(10) 0.0358(8) 0.0189(7) -0.0110(7) 0.0120(7) 0.0078(6)
C56 0.0114(13) 0.0220(12) 0.0112(11) -0.0026(9) 0.0011(9) -0.0040(9)
F56 0.0344(9) 0.0267(7) 0.0133(7) -0.0066(6) 0.0086(6) -0.0041(5)

_geom_special_details            
;
All esds (except the esd in the dihedral angle between two l.s. planes)
are estimated using the full covariance matrix.  The cell esds are taken
into account individually in the estimation of esds in distances, angles
and torsion angles; correlations between esds in cell parameters are only
used when they are defined by crystal symmetry.  An approximate (isotropic)
treatment of cell esds is used for estimating esds involving l.s. planes.
;

loop_
_geom_bond_atom_site_label_1
_geom_bond_atom_site_label_2
_geom_bond_site_symmetry_2
_geom_bond_distance
_geom_bond_publ_flag
B1 O2 . 1.551(3) ?
B1 C31 . 1.627(3) ?
B1 C21 . 1.639(3) ?
B1 C4 . 1.658(3) ?
C1 N1 . 1.286(3) ?
C1 C2 . 1.498(3) ?
C1 H1 . 0.95 ?
N1 C11 . 1.544(3) ?
N1 C15 . 1.547(3) ?
O1 C5 . 1.320(2) ?
O1 C4 . 1.494(3) ?
B2 C5 . 1.604(3) ?
B2 C51 . 1.627(3) ?
B2 C41 . 1.634(3) ?
B2 H2 . 1.10(2) ?
C2 C3 . 1.539(3) ?
C2 C4 . 1.541(3) ?
C2 H2A . 1.0 ?
O2 C5 . 1.272(2) ?
C3 H3A . 0.98 ?
C3 H3B . 0.98 ?
C3 H3C . 0.98 ?
C4 H4 . 1.0 ?
C11 C17 . 1.527(3) ?
C11 C16 . 1.530(3) ?
C11 C12 . 1.535(3) ?
C12 C13 . 1.530(3) ?
C12 H12A . 0.99 ?
C12 H12B . 0.99 ?
C13 C14 . 1.528(3) ?
C13 H13A . 0.99 ?
C13 H13B . 0.99 ?
C14 C15 . 1.535(3) ?
C14 H14A . 0.99 ?
C14 H14B . 0.99 ?
C15 C19 . 1.524(3) ?
C15 C18 . 1.534(3) ?
C16 H16A . 0.98 ?
C16 H16B . 0.98 ?
C16 H16C . 0.98 ?
C17 H17A . 0.98 ?
C17 H17B . 0.98 ?
C17 H17C . 0.98 ?
C18 H18A . 0.98 ?
C18 H18B . 0.98 ?
C18 H18C . 0.98 ?
C19 H19A . 0.98 ?
C19 H19B . 0.98 ?
C19 H19C . 0.98 ?
C21 C26 . 1.386(3) ?
C21 C22 . 1.389(3) ?
C22 F22 . 1.357(3) ?
C22 C23 . 1.381(3) ?
C23 F23 . 1.340(3) ?
C23 C24 . 1.376(3) ?
C24 F24 . 1.345(2) ?
C24 C25 . 1.380(3) ?
C25 F25 . 1.346(3) ?
C25 C26 . 1.385(3) ?
C26 F26 . 1.356(2) ?
C31 C32 . 1.388(3) ?
C31 C36 . 1.392(3) ?
C32 F32 . 1.355(2) ?
C32 C33 . 1.382(3) ?
C33 F33 . 1.342(2) ?
C33 C34 . 1.371(3) ?
C34 F34 . 1.348(2) ?
C34 C35 . 1.376(3) ?
C35 F35 . 1.349(2) ?
C35 C36 . 1.378(3) ?
C36 F36 . 1.354(2) ?
C41 C46 . 1.386(3) ?
C41 C42 . 1.390(3) ?
C42 F42 . 1.357(2) ?
C42 C43 . 1.378(3) ?
C43 F43 . 1.349(2) ?
C43 C44 . 1.378(3) ?
C44 F44 . 1.347(2) ?
C44 C45 . 1.372(3) ?
C45 F45 . 1.354(2) ?
C45 C46 . 1.380(3) ?
C46 F46 . 1.359(2) ?
C51 C52 . 1.387(3) ?
C51 C56 . 1.389(3) ?
C52 F52 . 1.355(2) ?
C52 C53 . 1.382(3) ?
C53 F53 . 1.346(2) ?
C53 C54 . 1.380(3) ?
C54 F54 . 1.340(2) ?
C54 C55 . 1.373(3) ?
C55 F55 . 1.357(2) ?
C55 C56 . 1.371(3) ?
C56 F56 . 1.363(2) ?

loop_
_geom_angle_atom_site_label_1
_geom_angle_atom_site_label_2
_geom_angle_atom_site_label_3
_geom_angle_site_symmetry_1
_geom_angle_site_symmetry_3
_geom_angle
_geom_angle_publ_flag
O2 B1 C31 . . 104.71(17) ?
O2 B1 C21 . . 107.74(17) ?
C31 B1 C21 . . 114.71(18) ?
O2 B1 C4 . . 97.70(16) ?
C31 B1 C4 . . 115.26(17) ?
C21 B1 C4 . . 114.40(17) ?
N1 C1 C2 . . 131.24(19) ?
N1 C1 H1 . . 114.4 ?
C2 C1 H1 . . 114.4 ?
C1 N1 C11 . . 118.11(17) ?
C1 N1 C15 . . 123.51(17) ?
C11 N1 C15 . . 118.35(15) ?
C5 O1 C4 . . 111.47(16) ?
C5 B2 C51 . . 110.19(18) ?
C5 B2 C41 . . 109.26(18) ?
C51 B2 C41 . . 118.05(18) ?
C5 B2 H2 . . 102.6(12) ?
C51 B2 H2 . . 109.3(11) ?
C41 B2 H2 . . 106.3(11) ?
C1 C2 C3 . . 108.04(17) ?
C1 C2 C4 . . 109.85(17) ?
C3 C2 C4 . . 108.02(17) ?
C1 C2 H2A . . 110.3 ?
C3 C2 H2A . . 110.3 ?
C4 C2 H2A . . 110.3 ?
C5 O2 B1 . . 113.41(16) ?
C2 C3 H3A . . 109.5 ?
C2 C3 H3B . . 109.5 ?
H3A C3 H3B . . 109.5 ?
C2 C3 H3C . . 109.5 ?
H3A C3 H3C . . 109.5 ?
H3B C3 H3C . . 109.5 ?
O1 C4 C2 . . 108.80(16) ?
O1 C4 B1 . . 102.31(16) ?
C2 C4 B1 . . 117.39(17) ?
O1 C4 H4 . . 109.3 ?
C2 C4 H4 . . 109.3 ?
B1 C4 H4 . . 109.3 ?
O2 C5 O1 . . 114.94(19) ?
O2 C5 B2 . . 123.92(18) ?
O1 C5 B2 . . 121.05(18) ?
C17 C11 C16 . . 109.08(18) ?
C17 C11 C12 . . 106.79(19) ?
C16 C11 C12 . . 114.62(18) ?
C17 C11 N1 . . 110.25(16) ?
C16 C11 N1 . . 108.59(18) ?
C12 C11 N1 . . 107.47(16) ?
C13 C12 C11 . . 115.64(19) ?
C13 C12 H12A . . 108.4 ?
C11 C12 H12A . . 108.4 ?
C13 C12 H12B . . 108.4 ?
C11 C12 H12B . . 108.4 ?
H12A C12 H12B . . 107.4 ?
C14 C13 C12 . . 111.91(18) ?
C14 C13 H13A . . 109.2 ?
C12 C13 H13A . . 109.2 ?
C14 C13 H13B . . 109.2 ?
C12 C13 H13B . . 109.2 ?
H13A C13 H13B . . 107.9 ?
C13 C14 C15 . . 115.59(19) ?
C13 C14 H14A . . 108.4 ?
C15 C14 H14A . . 108.4 ?
C13 C14 H14B . . 108.4 ?
C15 C14 H14B . . 108.4 ?
H14A C14 H14B . . 107.4 ?
C19 C15 C18 . . 113.21(18) ?
C19 C15 C14 . . 110.31(19) ?
C18 C15 C14 . . 106.33(18) ?
C19 C15 N1 . . 106.91(17) ?
C18 C15 N1 . . 110.47(18) ?
C14 C15 N1 . . 109.62(16) ?
C11 C16 H16A . . 109.5 ?
C11 C16 H16B . . 109.5 ?
H16A C16 H16B . . 109.5 ?
C11 C16 H16C . . 109.5 ?
H16A C16 H16C . . 109.5 ?
H16B C16 H16C . . 109.5 ?
C11 C17 H17A . . 109.5 ?
C11 C17 H17B . . 109.5 ?
H17A C17 H17B . . 109.5 ?
C11 C17 H17C . . 109.5 ?
H17A C17 H17C . . 109.5 ?
H17B C17 H17C . . 109.5 ?
C15 C18 H18A . . 109.5 ?
C15 C18 H18B . . 109.5 ?
H18A C18 H18B . . 109.5 ?
C15 C18 H18C . . 109.5 ?
H18A C18 H18C . . 109.5 ?
H18B C18 H18C . . 109.5 ?
C15 C19 H19A . . 109.5 ?
C15 C19 H19B . . 109.5 ?
H19A C19 H19B . . 109.5 ?
C15 C19 H19C . . 109.5 ?
H19A C19 H19C . . 109.5 ?
H19B C19 H19C . . 109.5 ?
C26 C21 C22 . . 113.59(19) ?
C26 C21 B1 . . 123.85(19) ?
C22 C21 B1 . . 122.5(2) ?
F22 C22 C23 . . 115.53(19) ?
F22 C22 C21 . . 120.08(18) ?
C23 C22 C21 . . 124.3(2) ?
F23 C23 C24 . . 120.1(2) ?
F23 C23 C22 . . 120.6(2) ?
C24 C23 C22 . . 119.2(2) ?
F24 C24 C23 . . 120.2(2) ?
F24 C24 C25 . . 120.4(2) ?
C23 C24 C25 . . 119.4(2) ?
F25 C25 C24 . . 120.4(2) ?
F25 C25 C26 . . 120.6(2) ?
C24 C25 C26 . . 119.0(2) ?
F26 C26 C25 . . 115.6(2) ?
F26 C26 C21 . . 119.99(18) ?
C25 C26 C21 . . 124.4(2) ?
C32 C31 C36 . . 113.72(19) ?
C32 C31 B1 . . 125.12(18) ?
C36 C31 B1 . . 120.99(19) ?
F32 C32 C33 . . 116.24(19) ?
F32 C32 C31 . . 119.53(18) ?
C33 C32 C31 . . 124.22(19) ?
F33 C33 C34 . . 119.79(19) ?
F33 C33 C32 . . 120.97(19) ?
C34 C33 C32 . . 119.2(2) ?
F34 C34 C33 . . 120.5(2) ?
F34 C34 C35 . . 120.18(19) ?
C33 C34 C35 . . 119.33(19) ?
F35 C35 C34 . . 119.87(18) ?
F35 C35 C36 . . 120.5(2) ?
C34 C35 C36 . . 119.64(19) ?
F36 C36 C35 . . 116.10(18) ?
F36 C36 C31 . . 120.14(18) ?
C35 C36 C31 . . 123.8(2) ?
C46 C41 C42 . . 113.99(19) ?
C46 C41 B2 . . 121.50(19) ?
C42 C41 B2 . . 124.0(2) ?
F42 C42 C43 . . 116.45(19) ?
F42 C42 C41 . . 119.58(19) ?
C43 C42 C41 . . 124.0(2) ?
F43 C43 C44 . . 119.88(19) ?
F43 C43 C42 . . 120.8(2) ?
C44 C43 C42 . . 119.3(2) ?
F44 C44 C45 . . 120.4(2) ?
F44 C44 C43 . . 120.4(2) ?
C45 C44 C43 . . 119.20(19) ?
F45 C45 C44 . . 119.35(19) ?
F45 C45 C46 . . 120.9(2) ?
C44 C45 C46 . . 119.7(2) ?
F46 C46 C45 . . 116.23(19) ?
F46 C46 C41 . . 119.95(18) ?
C45 C46 C41 . . 123.8(2) ?
C52 C51 C56 . . 113.46(19) ?
C52 C51 B2 . . 126.22(19) ?
C56 C51 B2 . . 120.30(18) ?
F52 C52 C53 . . 116.07(18) ?
F52 C52 C51 . . 119.86(18) ?
C53 C52 C51 . . 124.06(19) ?
F53 C53 C54 . . 119.51(19) ?
F53 C53 C52 . . 120.95(19) ?
C54 C53 C52 . . 119.5(2) ?
F54 C54 C55 . . 121.23(19) ?
F54 C54 C53 . . 120.1(2) ?
C55 C54 C53 . . 118.7(2) ?
F55 C55 C56 . . 120.9(2) ?
F55 C55 C54 . . 119.25(19) ?
C56 C55 C54 . . 119.9(2) ?
F56 C56 C55 . . 116.06(18) ?
F56 C56 C51 . . 119.53(18) ?
C55 C56 C51 . . 124.4(2) ?

loop_
_geom_torsion_atom_site_label_1
_geom_torsion_atom_site_label_2
_geom_torsion_atom_site_label_3
_geom_torsion_atom_site_label_4
_geom_torsion_site_symmetry_1
_geom_torsion_site_symmetry_2
_geom_torsion_site_symmetry_3
_geom_torsion_site_symmetry_4
_geom_torsion
_geom_torsion_publ_flag
C2 C1 N1 C11 . . . . -177.3(2) ?
C2 C1 N1 C15 . . . . 0.5(4) ?
N1 C1 C2 C3 . . . . -107.2(3) ?
N1 C1 C2 C4 . . . . 135.2(2) ?
C31 B1 O2 C5 . . . . -117.63(17) ?
C21 B1 O2 C5 . . . . 119.85(18) ?
C4 B1 O2 C5 . . . . 1.1(2) ?
C5 O1 C4 C2 . . . . -128.19(17) ?
C5 O1 C4 B1 . . . . -3.3(2) ?
C1 C2 C4 O1 . . . . -44.4(2) ?
C3 C2 C4 O1 . . . . -162.05(16) ?
C1 C2 C4 B1 . . . . -159.91(18) ?
C3 C2 C4 B1 . . . . 82.5(2) ?
O2 B1 C4 O1 . . . . 1.27(17) ?
C31 B1 C4 O1 . . . . 111.6(2) ?
C21 B1 C4 O1 . . . . -112.24(19) ?
O2 B1 C4 C2 . . . . 120.26(18) ?
C31 B1 C4 C2 . . . . -129.4(2) ?
C21 B1 C4 C2 . . . . 6.8(3) ?
B1 O2 C5 O1 . . . . -3.5(2) ?
B1 O2 C5 B2 . . . . 179.79(18) ?
C4 O1 C5 O2 . . . . 4.5(2) ?
C4 O1 C5 B2 . . . . -178.72(17) ?
C51 B2 C5 O2 . . . . -156.98(18) ?
C41 B2 C5 O2 . . . . -25.7(3) ?
C51 B2 C5 O1 . . . . 26.5(3) ?
C41 B2 C5 O1 . . . . 157.79(17) ?
C1 N1 C11 C17 . . . . 23.9(3) ?
C15 N1 C11 C17 . . . . -154.04(18) ?
C1 N1 C11 C16 . . . . -95.6(2) ?
C15 N1 C11 C16 . . . . 86.5(2) ?
C1 N1 C11 C12 . . . . 139.91(19) ?
C15 N1 C11 C12 . . . . -38.0(2) ?
C17 C11 C12 C13 . . . . 176.79(18) ?
C16 C11 C12 C13 . . . . -62.3(2) ?
N1 C11 C12 C13 . . . . 58.5(2) ?
C11 C12 C13 C14 . . . . -22.7(3) ?
C12 C13 C14 C15 . . . . -35.5(3) ?
C13 C14 C15 C19 . . . . -63.5(2) ?
C13 C14 C15 C18 . . . . 173.38(19) ?
C13 C14 C15 N1 . . . . 54.0(3) ?
C1 N1 C15 C19 . . . . -72.6(3) ?
C11 N1 C15 C19 . . . . 105.2(2) ?
C1 N1 C15 C18 . . . . 51.0(3) ?
C11 N1 C15 C18 . . . . -131.26(19) ?
C1 N1 C15 C14 . . . . 167.8(2) ?
C11 N1 C15 C14 . . . . -14.4(3) ?
O2 B1 C21 C26 . . . . 148.23(19) ?
C31 B1 C21 C26 . . . . 32.1(3) ?
C4 B1 C21 C26 . . . . -104.3(2) ?
O2 B1 C21 C22 . . . . -35.3(3) ?
C31 B1 C21 C22 . . . . -151.5(2) ?
C4 B1 C21 C22 . . . . 72.1(3) ?
C26 C21 C22 F22 . . . . 178.11(18) ?
B1 C21 C22 F22 . . . . 1.3(3) ?
C26 C21 C22 C23 . . . . 1.2(3) ?
B1 C21 C22 C23 . . . . -175.57(19) ?
F22 C22 C23 F23 . . . . -1.7(3) ?
C21 C22 C23 F23 . . . . 175.32(19) ?
F22 C22 C23 C24 . . . . 179.56(18) ?
C21 C22 C23 C24 . . . . -3.4(3) ?
F23 C23 C24 F24 . . . . 2.4(3) ?
C22 C23 C24 F24 . . . . -178.86(19) ?
F23 C23 C24 C25 . . . . -175.77(19) ?
C22 C23 C24 C25 . . . . 3.0(3) ?
F24 C24 C25 F25 . . . . -0.7(3) ?
C23 C24 C25 F25 . . . . 177.46(19) ?
F24 C24 C25 C26 . . . . -178.75(18) ?
C23 C24 C25 C26 . . . . -0.6(3) ?
F25 C25 C26 F26 . . . . -1.6(3) ?
C24 C25 C26 F26 . . . . 176.42(18) ?
F25 C25 C26 C21 . . . . -179.74(19) ?
C24 C25 C26 C21 . . . . -1.7(3) ?
C22 C21 C26 F26 . . . . -176.67(17) ?
B1 C21 C26 F26 . . . . 0.1(3) ?
C22 C21 C26 C25 . . . . 1.4(3) ?
B1 C21 C26 C25 . . . . 178.11(19) ?
O2 B1 C31 C32 . . . . 136.5(2) ?
C21 B1 C31 C32 . . . . -105.6(2) ?
C4 B1 C31 C32 . . . . 30.4(3) ?
O2 B1 C31 C36 . . . . -38.5(2) ?
C21 B1 C31 C36 . . . . 79.4(3) ?
C4 B1 C31 C36 . . . . -144.6(2) ?
C36 C31 C32 F32 . . . . -175.82(19) ?
B1 C31 C32 F32 . . . . 8.9(3) ?
C36 C31 C32 C33 . . . . 2.9(3) ?
B1 C31 C32 C33 . . . . -172.4(2) ?
F32 C32 C33 F33 . . . . -1.6(3) ?
C31 C32 C33 F33 . . . . 179.6(2) ?
F32 C32 C33 C34 . . . . 177.88(19) ?
C31 C32 C33 C34 . . . . -0.9(3) ?
F33 C33 C34 F34 . . . . -0.5(3) ?
C32 C33 C34 F34 . . . . 180.0(2) ?
F33 C33 C34 C35 . . . . 178.6(2) ?
C32 C33 C34 C35 . . . . -0.9(3) ?
F34 C34 C35 F35 . . . . -1.3(3) ?
C33 C34 C35 F35 . . . . 179.6(2) ?
F34 C34 C35 C36 . . . . 179.6(2) ?
C33 C34 C35 C36 . . . . 0.5(3) ?
F35 C35 C36 F36 . . . . 2.7(3) ?
C34 C35 C36 F36 . . . . -178.23(19) ?
F35 C35 C36 C31 . . . . -177.3(2) ?
C34 C35 C36 C31 . . . . 1.8(4) ?
C32 C31 C36 F36 . . . . 176.67(19) ?
B1 C31 C36 F36 . . . . -7.8(3) ?
C32 C31 C36 C35 . . . . -3.4(3) ?
B1 C31 C36 C35 . . . . 172.1(2) ?
C5 B2 C41 C46 . . . . 133.8(2) ?
C51 B2 C41 C46 . . . . -99.3(2) ?
C5 B2 C41 C42 . . . . -37.4(3) ?
C51 B2 C41 C42 . . . . 89.5(3) ?
C46 C41 C42 F42 . . . . 177.55(18) ?
B2 C41 C42 F42 . . . . -10.6(3) ?
C46 C41 C42 C43 . . . . -3.6(3) ?
B2 C41 C42 C43 . . . . 168.2(2) ?
F42 C42 C43 F43 . . . . 3.3(3) ?
C41 C42 C43 F43 . . . . -175.61(19) ?
F42 C42 C43 C44 . . . . -178.53(18) ?
C41 C42 C43 C44 . . . . 2.6(3) ?
F43 C43 C44 F44 . . . . -0.6(3) ?
C42 C43 C44 F44 . . . . -178.84(19) ?
F43 C43 C44 C45 . . . . 178.28(19) ?
C42 C43 C44 C45 . . . . 0.1(3) ?
F44 C44 C45 F45 . . . . -0.2(3) ?
C43 C44 C45 F45 . . . . -179.13(19) ?
F44 C44 C45 C46 . . . . 177.54(19) ?
C43 C44 C45 C46 . . . . -1.4(3) ?
F45 C45 C46 F46 . . . . 0.1(3) ?
C44 C45 C46 F46 . . . . -177.58(19) ?
F45 C45 C46 C41 . . . . 177.87(19) ?
C44 C45 C46 C41 . . . . 0.2(3) ?
C42 C41 C46 F46 . . . . 179.86(18) ?
B2 C41 C46 F46 . . . . 7.8(3) ?
C42 C41 C46 C45 . . . . 2.2(3) ?
B2 C41 C46 C45 . . . . -169.9(2) ?
C5 B2 C51 C52 . . . . 99.5(2) ?
C41 B2 C51 C52 . . . . -26.9(3) ?
C5 B2 C51 C56 . . . . -78.9(2) ?
C41 B2 C51 C56 . . . . 154.6(2) ?
C56 C51 C52 F52 . . . . -179.84(19) ?
B2 C51 C52 F52 . . . . 1.6(3) ?
C56 C51 C52 C53 . . . . 0.0(3) ?
B2 C51 C52 C53 . . . . -178.5(2) ?
F52 C52 C53 F53 . . . . -1.1(3) ?
C51 C52 C53 F53 . . . . 179.0(2) ?
F52 C52 C53 C54 . . . . 178.9(2) ?
C51 C52 C53 C54 . . . . -1.0(4) ?
F53 C53 C54 F54 . . . . 1.1(3) ?
C52 C53 C54 F54 . . . . -178.9(2) ?
F53 C53 C54 C55 . . . . -179.1(2) ?
C52 C53 C54 C55 . . . . 0.9(3) ?
F54 C54 C55 F55 . . . . 0.1(3) ?
C53 C54 C55 F55 . . . . -179.7(2) ?
F54 C54 C55 C56 . . . . 180.0(2) ?
C53 C54 C55 C56 . . . . 0.2(4) ?
F55 C55 C56 F56 . . . . -1.2(3) ?
C54 C55 C56 F56 . . . . 179.0(2) ?
F55 C55 C56 C51 . . . . 178.6(2) ?
C54 C55 C56 C51 . . . . -1.3(4) ?
C52 C51 C56 F56 . . . . -179.14(19) ?
B2 C51 C56 F56 . . . . -0.5(3) ?
C52 C51 C56 C55 . . . . 1.1(3) ?
B2 C51 C56 C55 . . . . 179.8(2) ?

_shelx_res_file                  
;
erk8355.res created by SHELXL-2014/7


TITL erk8355.res in P2(1)/n
CELL  0.71073  14.4987  11.0883  23.6041   90.000  106.503   90.000
ZERR    4.000   0.0007   0.0004   0.0010    0.000    0.001    0.000
LATT 1
SYMM 1/2-X, 1/2+Y, 1/2-Z
SFAC C  H  B  N  O  F
UNIT 152  100  8  4  8  80
SIZE 0.064 0.082 0.168
TEMP -171.210
ACTA
CONF

L.S. 20
BOND $H
FMAP 2
PLAN 10

OMIT     6   0   6
OMIT     3   6   0
OMIT     0   3  12

WGHT    0.034600    1.694700
FVAR       0.41142
B1    3    0.234012    0.483808    0.661304    11.00000    0.01076    0.01521 =
         0.01250    0.00253    0.00214    0.00190
C1    1    0.244087    0.695941    0.526420    11.00000    0.01098    0.01398 =
         0.01242   -0.00026   -0.00275    0.00111
AFIX  43
H1    2    0.244064    0.773003    0.544003    11.00000   -1.20000
AFIX   0
N1    4    0.280166    0.694607    0.482567    11.00000    0.01105    0.01537 =
         0.00895   -0.00142    0.00261   -0.00066
O1    5    0.346609    0.628918    0.638695    11.00000    0.01122    0.01610 =
         0.01286    0.00335    0.00115   -0.00321
B2    3    0.509200    0.558423    0.704510    11.00000    0.01431    0.01561 =
         0.01132   -0.00060    0.00307    0.00092
H2    2    0.533789    0.501118    0.673868    11.00000    0.01792
C2    1    0.202084    0.597180    0.554621    11.00000    0.01231    0.01555 =
         0.00902    0.00163    0.00069   -0.00035
AFIX  13
H2A   2    0.218094    0.516657    0.540828    11.00000   -1.20000
AFIX   0
O2    5    0.343070    0.469279    0.692338    11.00000    0.01136    0.01336 =
         0.01192    0.00249    0.00202   -0.00113
C3    1    0.092344    0.614964    0.537436    11.00000    0.01273    0.02333 =
         0.01367    0.00409    0.00106   -0.00024
AFIX 137
H3A   2    0.077773    0.697495    0.547019    11.00000   -1.50000
H3B   2    0.064119    0.557678    0.559404    11.00000   -1.50000
H3C   2    0.065255    0.601044    0.494940    11.00000   -1.50000
AFIX   0
C4    1    0.240762    0.606279    0.622416    11.00000    0.00635    0.01767 =
         0.01207    0.00103    0.00223    0.00012
AFIX  13
H4    2    0.208449    0.674903    0.636614    11.00000   -1.20000
AFIX   0
C5    1    0.394359    0.551229    0.678730    11.00000    0.01948    0.01166 =
         0.00670   -0.00329    0.00439   -0.00030
C11   1    0.321963    0.813306    0.466123    11.00000    0.01838    0.01163 =
         0.01717    0.00180    0.00670   -0.00146
C12   1    0.414579    0.781662    0.450116    11.00000    0.01647    0.01995 =
         0.01742    0.00022    0.00618   -0.00179
AFIX  23
H12A  2    0.442442    0.857115    0.439696    11.00000   -1.20000
H12B  2    0.461392    0.747925    0.485631    11.00000   -1.20000
AFIX   0
C13   1    0.403006    0.692134    0.399275    11.00000    0.02480    0.02654 =
         0.02146   -0.00281    0.01443   -0.00198
AFIX  23
H13A  2    0.399146    0.737024    0.362418    11.00000   -1.20000
H13B  2    0.460314    0.639245    0.407630    11.00000   -1.20000
AFIX   0
C14   1    0.312941    0.614428    0.390338    11.00000    0.02625    0.02128 =
         0.01599   -0.00467    0.00877   -0.00274
AFIX  23
H14A  2    0.321835    0.539512    0.369683    11.00000   -1.20000
H14B  2    0.257782    0.658399    0.364065    11.00000   -1.20000
AFIX   0
C15   1    0.287094    0.579605    0.446878    11.00000    0.01991    0.01407 =
         0.01336   -0.00280    0.00595    0.00052
C16   1    0.244726    0.875106    0.416708    11.00000    0.02258    0.02145 =
         0.02505    0.00797    0.00781    0.00054
AFIX 137
H16A  2    0.268229    0.954046    0.408278    11.00000   -1.50000
H16B  2    0.186270    0.885777    0.429167    11.00000   -1.50000
H16C  2    0.230219    0.825071    0.381036    11.00000   -1.50000
AFIX   0
C17   1    0.350842    0.897152    0.519604    11.00000    0.02633    0.01424 =
         0.02388   -0.00297    0.01369   -0.00492
AFIX 137
H17A  2    0.389222    0.852236    0.554008    11.00000   -1.50000
H17B  2    0.292891    0.928738    0.527898    11.00000   -1.50000
H17C  2    0.388943    0.964278    0.511222    11.00000   -1.50000
AFIX   0
C18   1    0.189268    0.515911    0.426881    11.00000    0.02721    0.02066 =
         0.01514   -0.00514    0.00709   -0.00805
AFIX 137
H18A  2    0.189884    0.456874    0.396093    11.00000   -1.50000
H18B  2    0.138631    0.575608    0.411119    11.00000   -1.50000
H18C  2    0.176790    0.474559    0.460654    11.00000   -1.50000
AFIX   0
C19   1    0.366042    0.501334    0.486259    11.00000    0.02656    0.02124 =
         0.02425   -0.00131    0.01095    0.00614
AFIX 137
H19A  2    0.350630    0.483999    0.523257    11.00000   -1.50000
H19B  2    0.427612    0.544158    0.494946    11.00000   -1.50000
H19C  2    0.370647    0.425519    0.465897    11.00000   -1.50000
AFIX   0
C21   1    0.197645    0.362654    0.621401    11.00000    0.01421    0.01233 =
         0.01073    0.00450    0.00246    0.00159
C22   1    0.255142    0.302218    0.592566    11.00000    0.01460    0.01336 =
         0.01471    0.00412    0.00210   -0.00195
F22   6    0.345792    0.341535    0.597787    11.00000    0.01466    0.01973 =
         0.02569   -0.00298    0.00858   -0.00041
C23   1    0.225208    0.204774    0.555481    11.00000    0.02598    0.01442 =
         0.01543    0.00079    0.00767    0.00429
F23   6    0.282917    0.156657    0.526087    11.00000    0.03624    0.02013 =
         0.02528   -0.00712    0.01145    0.00543
C24   1    0.134406    0.158742    0.548023    11.00000    0.03591    0.00861 =
         0.01319    0.00013   -0.00029   -0.00489
F24   6    0.104336    0.062538    0.512889    11.00000    0.04575    0.01742 =
         0.02238   -0.00573    0.00221   -0.01054
C25   1    0.073623    0.214225    0.575565    11.00000    0.01543    0.01997 =
         0.01888    0.00741   -0.00221   -0.00743
F25   6   -0.016804    0.173608    0.567117    11.00000    0.02064    0.02871 =
         0.03024    0.00124   -0.00068   -0.01325
C26   1    0.106063    0.314499    0.610529    11.00000    0.01632    0.01427 =
         0.01535    0.00363    0.00470   -0.00002
F26   6    0.040586    0.368122    0.633404    11.00000    0.01637    0.02682 =
         0.02893   -0.00188    0.00966   -0.00288
C31   1    0.185612    0.503590    0.714910    11.00000    0.01123    0.01167 =
         0.01247   -0.00059    0.00077   -0.00458
C32   1    0.115275    0.588347    0.715221    11.00000    0.01536    0.01568 =
         0.01077    0.00300    0.00146    0.00001
F32   6    0.073020    0.650873    0.665254    11.00000    0.02153    0.02761 =
         0.01496    0.00933    0.00452    0.01154
C33   1    0.082809    0.613134    0.763651    11.00000    0.01475    0.01478 =
         0.02129    0.00022    0.00556    0.00228
F33   6    0.014860    0.696977    0.760847    11.00000    0.02936    0.02827 =
         0.02456    0.00579    0.01287    0.01642
C34   1    0.120290    0.550188    0.815067    11.00000    0.01977    0.01771 =
         0.01274   -0.00278    0.00902   -0.00288
F34   6    0.089921    0.572523    0.862986    11.00000    0.02985    0.02648 =
         0.01627   -0.00129    0.01308    0.00352
C35   1    0.188370    0.462562    0.817078    11.00000    0.02037    0.01661 =
         0.01148    0.00515    0.00358    0.00012
F35   6    0.226191    0.400561    0.867507    11.00000    0.03709    0.02950 =
         0.01512    0.01169    0.01077    0.01236
C36   1    0.218365    0.440015    0.767691    11.00000    0.01650    0.01389 =
         0.01570    0.00123    0.00608    0.00366
F36   6    0.283513    0.350219    0.772672    11.00000    0.03002    0.01979 =
         0.02178    0.01104    0.01387    0.01257
C41   1    0.542424    0.490920    0.768624    11.00000    0.01304    0.01237 =
         0.01262   -0.00228    0.00018   -0.00474
C42   1    0.491016    0.495739    0.810110    11.00000    0.00981    0.01317 =
         0.01597   -0.00249   -0.00097    0.00088
F42   6    0.416892    0.574529    0.802433    11.00000    0.01844    0.02122 =
         0.01756    0.00012    0.00421    0.00710
C43   1    0.509315    0.422898    0.859382    11.00000    0.02048    0.01743 =
         0.01067   -0.00381    0.00598   -0.00480
F43   6    0.452531    0.426911    0.895783    11.00000    0.02764    0.02895 =
         0.01652    0.00055    0.01109    0.00071
C44   1    0.585047    0.342822    0.870433    11.00000    0.02099    0.01264 =
         0.01043    0.00282   -0.00109   -0.00400
F44   6    0.603321    0.269220    0.917733    11.00000    0.03233    0.02020 =
         0.01699    0.00713    0.00246    0.00190
C45   1    0.640574    0.337571    0.832147    11.00000    0.01030    0.01563 =
         0.02063    0.00074   -0.00110    0.00060
F45   6    0.714235    0.257883    0.842441    11.00000    0.01967    0.02519 =
         0.03331    0.00806    0.00482    0.00943
C46   1    0.618642    0.410364    0.782691    11.00000    0.01153    0.01937 =
         0.01403   -0.00251    0.00352   -0.00444
F46   6    0.674672    0.396744    0.745732    11.00000    0.01633    0.02927 =
         0.02374    0.00306    0.00902    0.00458
C51   1    0.545836    0.695918    0.700323    11.00000    0.00646    0.01971 =
         0.01325    0.00092    0.00080    0.00168
C52   1    0.569560    0.779307    0.745966    11.00000    0.01052    0.02158 =
         0.01083    0.00367    0.00087    0.00182
F52   6    0.565239    0.747607    0.800581    11.00000    0.03251    0.02114 =
         0.00999    0.00026    0.00594   -0.00330
C53   1    0.598417    0.896197    0.739875    11.00000    0.01545    0.01800 =
         0.01526   -0.00310    0.00016   -0.00055
F53   6    0.618997    0.973084    0.785896    11.00000    0.03763    0.01834 =
         0.02011   -0.00580    0.00108   -0.00322
C54   1    0.606245    0.934663    0.685847    11.00000    0.01443    0.01566 =
         0.02384    0.00543    0.00192   -0.00356
F54   6    0.635680    1.047149    0.679620    11.00000    0.03599    0.01964 =
         0.02981    0.00453    0.00493   -0.01118
C55   1    0.583675    0.855448    0.639230    11.00000    0.01780    0.02583 =
         0.01494    0.00715    0.00637   -0.00246
F55   6    0.591529    0.891972    0.585914    11.00000    0.03767    0.03576 =
         0.01890    0.00780    0.01204   -0.01096
C56   1    0.553816    0.740927    0.647011    11.00000    0.01140    0.02202 =
         0.01118   -0.00397    0.00113   -0.00265
F56   6    0.531390    0.668779    0.598253    11.00000    0.03439    0.02673 =
         0.01327   -0.00408    0.00857   -0.00657
HKLF 4

REM  erk8355.res in P2(1)/n
REM R1 =  0.0405 for    4857 Fo > 4sig(Fo)  and  0.0713 for all    6661 data
REM    577 parameters refined using      0 restraints

END

WGHT      0.0346      1.6870

REM Highest difference peak  0.296,  deepest hole -0.291,  1-sigma level  0.056
Q1    1   0.2244  0.6003  0.5869  11.00000  0.05    0.30
Q2    1   0.1601  0.3207  0.6249  11.00000  0.05    0.25
Q3    1   0.2219  0.6371  0.5415  11.00000  0.05    0.24
Q4    1   0.5286  0.5390  0.7387  11.00000  0.05    0.23
Q5    1   0.0831  0.5651  0.4291  11.00000  0.05    0.23
Q6    1   0.7673  0.2894  0.8808  11.00000  0.05    0.21
Q7    1   0.5354  0.8116  0.6388  11.00000  0.05    0.21
Q8    1   0.1071  0.2437  0.6058  11.00000  0.05    0.21
Q9    1   0.1336  0.4802  0.8101  11.00000  0.05    0.20
Q10   1   0.2017  0.4819  0.6870  11.00000  0.05    0.20
;
_shelx_res_checksum              42181
####################################################################### 
# 
# This file contains crystal structure data downloaded from the 
# Cambridge Structural Database (CSD) hosted by the Cambridge 
# Crystallographic Data Centre (CCDC).
# 
# Full information about CCDC data access policies and citation 
# guidelines are available at http://www.ccdc.cam.ac.uk/access/V1 
# 
# Audit and citation data items may have been added by the CCDC. 
# Please retain this information to preserve the provenance of 
# this file and to allow appropriate attribution of the data. 
# 
#######################################################################

data_erk8382
_database_code_depnum_ccdc_archive 'CCDC 1506876'
_audit_update_record             
;
2016-09-27 deposited with the CCDC.
2017-01-04 downloaded from the CCDC.
;

_audit_creation_method           SHELXL-97
_chemical_name_systematic        
; 
 ? 
;
_chemical_name_common            ?
_chemical_melting_point          ?
_chemical_formula_moiety         ?
_chemical_formula_sum            'C44 H24 B2 F25 N O2'
_chemical_formula_weight         1095.26

loop_
_atom_type_symbol
_atom_type_description
_atom_type_scat_dispersion_real
_atom_type_scat_dispersion_imag
_atom_type_scat_source
C C 0.0033 0.0016 'International Tables Vol C Tables 4.2.6.8 and 6.1.1.4'
H H 0.0000 0.0000 'International Tables Vol C Tables 4.2.6.8 and 6.1.1.4'
B B 0.0013 0.0007 'International Tables Vol C Tables 4.2.6.8 and 6.1.1.4'
N N 0.0061 0.0033 'International Tables Vol C Tables 4.2.6.8 and 6.1.1.4'
O O 0.0106 0.0060 'International Tables Vol C Tables 4.2.6.8 and 6.1.1.4'
F F 0.0171 0.0103 'International Tables Vol C Tables 4.2.6.8 and 6.1.1.4'

_symmetry_cell_setting           monoclinic
_symmetry_space_group_name_H-M   P21/n

loop_
_symmetry_equiv_pos_as_xyz
'x, y, z'
'-x+1/2, y+1/2, -z+1/2'
'-x, -y, -z'
'x-1/2, -y-1/2, z-1/2'

_cell_length_a                   11.0648(2)
_cell_length_b                   22.0848(4)
_cell_length_c                   20.1904(4)
_cell_angle_alpha                90.00
_cell_angle_beta                 102.354(1)
_cell_angle_gamma                90.00
_cell_volume                     4819.56(16)
_cell_formula_units_Z            4
_cell_measurement_temperature    223(2)
_cell_measurement_reflns_used    11111
_cell_measurement_theta_min      4.08
_cell_measurement_theta_max      28.28

_exptl_crystal_description       plate
_exptl_crystal_colour            colourless
_exptl_crystal_size_max          0.16
_exptl_crystal_size_mid          0.06
_exptl_crystal_size_min          0.03
_exptl_crystal_density_meas      ?
_exptl_crystal_density_diffrn    1.509
_exptl_crystal_density_method    'not measured'
_exptl_crystal_F_000             2184
_exptl_absorpt_coefficient_mu    0.158
_exptl_absorpt_correction_type   multi-scan
_exptl_absorpt_correction_T_min  0.9751
_exptl_absorpt_correction_T_max  0.9953
_exptl_absorpt_process_details   
'Denzo (Otwinowski, Borek, Majewski & Minor, 2003)'

_exptl_special_details           
; 
 ? 
;

_diffrn_ambient_temperature      223(2)
_diffrn_radiation_wavelength     0.71073
_diffrn_radiation_type           MoK\a
_diffrn_radiation_source         'rotating anode Nonius FR591'
_diffrn_radiation_monochromator  'Montel mirror'
_diffrn_measurement_device_type  'Nonius KappaCCD APEXII'
_diffrn_measurement_method       '\w and \f scans'
_diffrn_detector_area_resol_mean ?
_diffrn_standards_number         ?
_diffrn_standards_interval_count ?
_diffrn_standards_interval_time  ?
_diffrn_standards_decay_%        ?
_diffrn_reflns_number            38378
_diffrn_reflns_av_R_equivalents  0.0410
_diffrn_reflns_av_sigmaI/netI    0.0533
_diffrn_reflns_limit_h_min       -13
_diffrn_reflns_limit_h_max       13
_diffrn_reflns_limit_k_min       -26
_diffrn_reflns_limit_k_max       24
_diffrn_reflns_limit_l_min       -23
_diffrn_reflns_limit_l_max       23
_diffrn_reflns_theta_min         4.13
_diffrn_reflns_theta_max         25.00
_reflns_number_total             8350
_reflns_number_gt                5192
_reflns_threshold_expression     >2sigma(I)

_computing_data_collection       'Collect (Nonius B.V., 1998)'
_computing_cell_refinement       'Collect (Nonius B.V., 1998)'
_computing_data_reduction        'Denzo-SMN (Otwinowski & Minor, 1997)'
_computing_structure_solution    'SHELXS-97 (Sheldrick, 1990)'
_computing_structure_refinement  'SHELXL-97 (Sheldrick, 1997)'
_computing_molecular_graphics    'XP (BrukerAXS, 2000)'
_computing_publication_material  'SHELXL-97 (Sheldrick, 1997)'

_refine_special_details          
; 
 Refinement of F^2^ against ALL reflections.  The weighted R-factor wR and 
 goodness of fit S are based on F^2^, conventional R-factors R are based 
 on F, with F set to zero for negative F^2^. The threshold expression of 
 F^2^ > 2sigma(F^2^) is used only for calculating R-factors(gt) etc. and is 
 not relevant to the choice of reflections for refinement.  R-factors based 
 on F^2^ are statistically about twice as large as those based on F, and R- 
 factors based on ALL data will be even larger. 

 A disordered tetrahydrofuran molecule was found in the asymmetrical unit
 and could not be satisfactorily refined. The program SQUEEZE (A. L. Spek
 J. Appl. Cryst., 2003, 36, 7-13) was therefore used to remove 
 mathematically the effect of the solvent.
 The quoted formula and derived parameters are not included the squeezed
 solvent molecule.  
;
loop_
_platon_squeeze_void_nr
_platon_squeeze_void_average_x
_platon_squeeze_void_average_y
_platon_squeeze_void_average_z
_platon_squeeze_void_volume
_platon_squeeze_void_count_electrons
_platon_squeeze_void_content
1 0.072 0.380 0.330 164 36 ' '
2 -0.072 0.620 0.670 164 36 ' '
3 0.428 0.880 0.170 164 36 ' '
4 0.572 0.120 0.830 164 36 ' '

_refine_ls_structure_factor_coef Fsqd
_refine_ls_matrix_type           full
_refine_ls_weighting_scheme      calc
_refine_ls_weighting_details     
'calc w=1/[\s^2^(Fo^2^)+(0.0452P)^2^+7.0071P] where P=(Fo^2^+2Fc^2^)/3'
_atom_sites_solution_primary     direct
_atom_sites_solution_secondary   difmap
_atom_sites_solution_hydrogens   geom
_refine_ls_hydrogen_treatment    constr
_refine_ls_extinction_method     none
_refine_ls_extinction_coef       ?
_refine_ls_number_reflns         8350
_refine_ls_number_parameters     767
_refine_ls_number_restraints     239
_refine_ls_R_factor_all          0.1137
_refine_ls_R_factor_gt           0.0711
_refine_ls_wR_factor_ref         0.1658
_refine_ls_wR_factor_gt          0.1475
_refine_ls_goodness_of_fit_ref   1.031
_refine_ls_restrained_S_all      1.069
_refine_ls_shift/su_max          0.000
_refine_ls_shift/su_mean         0.000

loop_
_atom_site_label
_atom_site_type_symbol
_atom_site_fract_x
_atom_site_fract_y
_atom_site_fract_z
_atom_site_U_iso_or_equiv
_atom_site_adp_type
_atom_site_occupancy
_atom_site_symmetry_multiplicity
_atom_site_calc_flag
_atom_site_refinement_flags
_atom_site_disorder_assembly
_atom_site_disorder_group
O1 O 0.1139(2) 0.19590(11) 0.75429(12) 0.0421(6) Uani 1 1 d . . .
O2 O -0.0281(2) 0.14088(11) 0.78543(12) 0.0428(6) Uani 1 1 d . . .
C2 C 0.2128(4) 0.25049(17) 0.85697(18) 0.0436(9) Uani 1 1 d . B .
H2 H 0.1409 0.2767 0.8586 0.052 Uiso 1 1 calc R . .
C3 C 0.2949(4) 0.2428(2) 0.9281(2) 0.0615(12) Uani 1 1 d . . .
H3A H 0.3693 0.2208 0.9249 0.092 Uiso 1 1 calc R . .
H3B H 0.2500 0.2204 0.9565 0.092 Uiso 1 1 calc R . .
H3C H 0.3172 0.2823 0.9479 0.092 Uiso 1 1 calc R . .
C4 C 0.1700(3) 0.18847(17) 0.82827(18) 0.0419(9) Uani 1 1 d . . .
H4 H 0.2424 0.1611 0.8336 0.050 Uiso 1 1 calc R . .
C5 C 0.0134(3) 0.16242(16) 0.73703(19) 0.0398(9) Uani 1 1 d . . .
C1 C 0.2907(4) 0.27806(19) 0.8138(2) 0.0508(10) Uani 1 1 d D . .
H1 H 0.3458 0.2505 0.8005 0.061 Uiso 1 1 calc R A 1
N1 N 0.2986(13) 0.3321(5) 0.7906(8) 0.047(3) Uani 0.571(9) 1 d PDU B 1
C11 C 0.2092(11) 0.3830(5) 0.7981(7) 0.058(4) Uani 0.571(9) 1 d PDU B 1
C16 C 0.0829(9) 0.3674(5) 0.7508(5) 0.059(3) Uani 0.571(9) 1 d PDU B 1
H16A H 0.0887 0.3729 0.7039 0.088 Uiso 0.571(9) 1 calc PR B 1
H16B H 0.0194 0.3939 0.7610 0.088 Uiso 0.571(9) 1 calc PR B 1
H16C H 0.0617 0.3256 0.7579 0.088 Uiso 0.571(9) 1 calc PR B 1
C17 C 0.196(2) 0.3891(10) 0.8722(7) 0.067(6) Uani 0.571(9) 1 d PDU B 1
H17A H 0.1423 0.3574 0.8824 0.100 Uiso 0.571(9) 1 calc PR B 1
H17B H 0.1612 0.4283 0.8787 0.100 Uiso 0.571(9) 1 calc PR B 1
H17C H 0.2771 0.3854 0.9021 0.100 Uiso 0.571(9) 1 calc PR B 1
C12 C 0.2560(10) 0.4424(4) 0.7762(5) 0.064(3) Uani 0.571(9) 1 d PDU B 1
H12A H 0.1874 0.4713 0.7711 0.076 Uiso 0.571(9) 1 calc PR B 1
H12B H 0.3203 0.4568 0.8141 0.076 Uiso 0.571(9) 1 calc PR B 1
C13 C 0.3049(15) 0.4468(7) 0.7170(9) 0.121(6) Uani 0.571(9) 1 d PDU B 1
H13A H 0.3308 0.4884 0.7103 0.145 Uiso 0.571(9) 1 calc PR B 1
H13B H 0.2436 0.4342 0.6768 0.145 Uiso 0.571(9) 1 calc PR B 1
C14 C 0.4110(12) 0.4058(5) 0.7297(7) 0.115(4) Uani 0.571(9) 1 d PDU B 1
H14A H 0.4705 0.4205 0.7696 0.138 Uiso 0.571(9) 1 calc PR B 1
H14B H 0.4513 0.4081 0.6910 0.138 Uiso 0.571(9) 1 calc PR B 1
C15 C 0.3839(11) 0.3415(5) 0.7409(6) 0.071(5) Uani 0.571(9) 1 d PDU B 1
C18 C 0.3225(13) 0.3121(7) 0.6739(6) 0.125(5) Uani 0.571(9) 1 d PDU B 1
H18A H 0.3147 0.2689 0.6806 0.187 Uiso 0.571(9) 1 calc PR B 1
H18B H 0.3726 0.3191 0.6407 0.187 Uiso 0.571(9) 1 calc PR B 1
H18C H 0.2410 0.3295 0.6579 0.187 Uiso 0.571(9) 1 calc PR B 1
C19 C 0.5064(10) 0.3107(7) 0.7683(8) 0.128(5) Uani 0.571(9) 1 d PDU B 1
H19A H 0.5268 0.3142 0.8173 0.192 Uiso 0.571(9) 1 calc PR B 1
H19B H 0.5705 0.3300 0.7496 0.192 Uiso 0.571(9) 1 calc PR B 1
H19C H 0.5005 0.2683 0.7556 0.192 Uiso 0.571(9) 1 calc PR B 1
N1A N 0.2774(17) 0.3285(6) 0.7817(10) 0.047(5) Uani 0.429(9) 1 d PDU B 2
C11A C 0.1861(14) 0.3773(6) 0.7930(9) 0.058(5) Uani 0.429(9) 1 d PDU B 2
C16A C 0.0519(13) 0.3536(8) 0.7739(9) 0.084(5) Uani 0.429(9) 1 d PDU B 2
H16D H 0.0427 0.3277 0.7342 0.126 Uiso 0.429(9) 1 calc PR B 2
H16E H -0.0047 0.3875 0.7639 0.126 Uiso 0.429(9) 1 calc PR B 2
H16F H 0.0335 0.3305 0.8114 0.126 Uiso 0.429(9) 1 calc PR B 2
C17A C 0.217(3) 0.3951(13) 0.8690(8) 0.054(6) Uani 0.429(9) 1 d PDU B 2
H17D H 0.2068 0.3601 0.8964 0.081 Uiso 0.429(9) 1 calc PR B 2
H17E H 0.1616 0.4271 0.8769 0.081 Uiso 0.429(9) 1 calc PR B 2
H17F H 0.3018 0.4093 0.8815 0.081 Uiso 0.429(9) 1 calc PR B 2
C12A C 0.1966(18) 0.4326(7) 0.7522(9) 0.102(5) Uani 0.429(9) 1 d PDU B 2
H12C H 0.1121 0.4438 0.7298 0.122 Uiso 0.429(9) 1 calc PR B 2
H12D H 0.2272 0.4650 0.7847 0.122 Uiso 0.429(9) 1 calc PR B 2
C13A C 0.270(2) 0.4354(8) 0.7005(11) 0.111(7) Uani 0.429(9) 1 d PDU B 2
H13C H 0.3391 0.4635 0.7161 0.133 Uiso 0.429(9) 1 calc PR B 2
H13D H 0.2187 0.4525 0.6592 0.133 Uiso 0.429(9) 1 calc PR B 2
C14A C 0.3218(14) 0.3774(6) 0.6827(6) 0.087(5) Uani 0.429(9) 1 d PDU B 2
H14C H 0.3842 0.3859 0.6560 0.105 Uiso 0.429(9) 1 calc PR B 2
H14D H 0.2554 0.3540 0.6540 0.105 Uiso 0.429(9) 1 calc PR B 2
C15A C 0.3792(14) 0.3398(6) 0.7418(8) 0.077(7) Uani 0.429(9) 1 d PDU B 2
C18A C 0.4206(16) 0.2805(6) 0.7138(8) 0.098(5) Uani 0.429(9) 1 d PDU B 2
H18D H 0.4682 0.2568 0.7508 0.146 Uiso 0.429(9) 1 calc PR B 2
H18E H 0.4715 0.2896 0.6814 0.146 Uiso 0.429(9) 1 calc PR B 2
H18F H 0.3485 0.2577 0.6915 0.146 Uiso 0.429(9) 1 calc PR B 2
C19A C 0.4950(12) 0.3672(8) 0.7873(7) 0.099(5) Uani 0.429(9) 1 d PDU B 2
H19D H 0.4743 0.4058 0.8050 0.148 Uiso 0.429(9) 1 calc PR B 2
H19E H 0.5580 0.3733 0.7610 0.148 Uiso 0.429(9) 1 calc PR B 2
H19F H 0.5262 0.3398 0.8246 0.148 Uiso 0.429(9) 1 calc PR B 2
B1 B 0.0592(4) 0.1544(2) 0.8564(2) 0.0423(10) Uani 1 1 d . . .
C21 C -0.0121(4) 0.19779(18) 0.9008(2) 0.0476(10) Uani 1 1 d . . .
F22 F -0.1149(3) 0.25303(14) 0.80489(15) 0.1036(11) Uani 1 1 d U . .
C22 C -0.0935(4) 0.2429(2) 0.8733(2) 0.0679(13) Uani 1 1 d . . .
F23 F -0.2266(4) 0.32566(19) 0.8782(2) 0.1469(18) Uani 1 1 d . . .
C23 C -0.1501(5) 0.2818(3) 0.9102(4) 0.0870(17) Uani 1 1 d . . .
F24 F -0.1781(4) 0.31477(19) 1.0171(2) 0.1400(16) Uani 1 1 d . . .
C24 C -0.1258(6) 0.2769(3) 0.9801(4) 0.095(2) Uani 1 1 d . . .
F25 F -0.0079(4) 0.23231(18) 1.07836(17) 0.1313(14) Uani 1 1 d U . .
C25 C -0.0408(6) 0.2351(3) 1.0097(3) 0.0818(16) Uani 1 1 d . . .
F26 F 0.0944(3) 0.15729(12) 1.00533(12) 0.0885(10) Uani 1 1 d . . .
C26 C 0.0102(5) 0.1964(2) 0.9709(2) 0.0621(12) Uani 1 1 d . . .
C31 C 0.0903(4) 0.08766(17) 0.89030(18) 0.0434(9) Uani 1 1 d . . .
F32 F 0.3059(2) 0.10416(12) 0.92818(13) 0.0701(7) Uani 1 1 d . . .
C32 C 0.2061(4) 0.06700(18) 0.9220(2) 0.0515(10) Uani 1 1 d . . .
F33 F 0.3458(3) -0.00617(14) 0.97962(15) 0.0935(10) Uani 1 1 d . . .
C33 C 0.2305(5) 0.0103(2) 0.9509(2) 0.0615(12) Uani 1 1 d . . .
F34 F 0.1543(4) -0.08434(12) 0.97552(15) 0.0971(10) Uani 1 1 d . . .
C34 C 0.1331(6) -0.0288(2) 0.9486(2) 0.0657(13) Uani 1 1 d . . .
F35 F -0.0789(3) -0.04923(13) 0.91522(16) 0.0946(10) Uani 1 1 d . . .
C35 C 0.0172(5) -0.0113(2) 0.9182(2) 0.0647(13) Uani 1 1 d . . .
F36 F -0.1204(2) 0.06091(12) 0.86297(14) 0.0709(7) Uani 1 1 d . . .
C36 C -0.0032(4) 0.04574(19) 0.8905(2) 0.0513(10) Uani 1 1 d . . .
B2 B -0.0467(4) 0.1537(2) 0.6566(2) 0.0436(10) Uani 1 1 d . . .
C41 C -0.0807(4) 0.22378(18) 0.63172(18) 0.0453(10) Uani 1 1 d . . .
F42 F -0.2501(2) 0.22499(12) 0.68587(12) 0.0617(7) Uani 1 1 d . . .
C42 C -0.1767(4) 0.25488(19) 0.6514(2) 0.0504(10) Uani 1 1 d . . .
F43 F -0.2967(3) 0.34177(13) 0.66004(15) 0.0841(9) Uani 1 1 d . . .
C43 C -0.2038(4) 0.3147(2) 0.6377(2) 0.0591(12) Uani 1 1 d . . .
F44 F -0.1569(3) 0.40663(12) 0.58973(15) 0.0896(9) Uani 1 1 d . . .
C44 C -0.1344(5) 0.3478(2) 0.6025(2) 0.0646(13) Uani 1 1 d . . .
F45 F 0.0334(3) 0.35214(13) 0.54827(14) 0.0826(8) Uani 1 1 d . . .
C45 C -0.0383(5) 0.3203(2) 0.5821(2) 0.0598(12) Uani 1 1 d . . .
F46 F 0.0861(2) 0.23747(11) 0.57600(13) 0.0669(7) Uani 1 1 d . . .
C46 C -0.0139(4) 0.25973(19) 0.5969(2) 0.0506(10) Uani 1 1 d . . .
C51 C 0.0504(3) 0.12012(17) 0.61731(18) 0.0421(9) Uani 1 1 d . . .
F52 F 0.2080(2) 0.09616(12) 0.71399(11) 0.0648(7) Uani 1 1 d . . .
C52 C 0.1643(4) 0.09483(19) 0.6458(2) 0.0492(10) Uani 1 1 d . . .
F53 F 0.3511(2) 0.04523(13) 0.64085(14) 0.0765(8) Uani 1 1 d . . .
C53 C 0.2394(4) 0.0662(2) 0.6095(2) 0.0547(11) Uani 1 1 d . . .
F54 F 0.2703(3) 0.02883(15) 0.50538(15) 0.0897(9) Uani 1 1 d . . .
C54 C 0.2004(4) 0.0581(2) 0.5416(2) 0.0595(12) Uani 1 1 d . . .
F55 F 0.0468(3) 0.07389(16) 0.44296(13) 0.0942(10) Uani 1 1 d . . .
C55 C 0.0883(5) 0.0805(2) 0.5105(2) 0.0611(12) Uani 1 1 d . . .
F56 F -0.0921(2) 0.13357(13) 0.51393(11) 0.0708(8) Uani 1 1 d . . .
C56 C 0.0179(4) 0.11068(19) 0.5482(2) 0.0534(11) Uani 1 1 d . . .
C61 C -0.1663(4) 0.10741(18) 0.64562(19) 0.0459(10) Uani 1 1 d . . .
F62 F -0.0438(2) 0.03532(10) 0.71719(12) 0.0606(6) Uani 1 1 d . . .
C62 C -0.1535(4) 0.05114(19) 0.6769(2) 0.0497(10) Uani 1 1 d . . .
F63 F -0.2245(3) -0.04573(12) 0.70071(18) 0.0903(9) Uani 1 1 d . . .
C63 C -0.2440(4) 0.0073(2) 0.6676(3) 0.0647(12) Uani 1 1 d . . .
F64 F -0.4433(3) -0.02463(14) 0.61255(19) 0.1012(11) Uani 1 1 d . . .
C64 C -0.3545(4) 0.0180(2) 0.6234(3) 0.0713(14) Uani 1 1 d . . .
F65 F -0.4776(2) 0.08275(15) 0.54461(16) 0.0947(10) Uani 1 1 d . . .
C65 C -0.3721(4) 0.0717(2) 0.5898(2) 0.0644(13) Uani 1 1 d . . .
F66 F -0.3042(2) 0.16581(12) 0.56339(12) 0.0682(7) Uani 1 1 d . . .
C66 C -0.2797(4) 0.1149(2) 0.6012(2) 0.0539(11) Uani 1 1 d . . .

loop_
_atom_site_aniso_label
_atom_site_aniso_U_11
_atom_site_aniso_U_22
_atom_site_aniso_U_33
_atom_site_aniso_U_23
_atom_site_aniso_U_13
_atom_site_aniso_U_12
O1 0.0491(15) 0.0402(15) 0.0355(13) 0.0020(11) 0.0053(12) -0.0064(12)
O2 0.0466(14) 0.0409(15) 0.0395(14) -0.0007(12) 0.0058(12) -0.0046(12)
C2 0.050(2) 0.036(2) 0.044(2) 0.0018(17) 0.0072(18) -0.0048(18)
C3 0.079(3) 0.054(3) 0.046(2) 0.002(2) 0.001(2) -0.018(2)
C4 0.049(2) 0.036(2) 0.039(2) 0.0020(16) 0.0027(17) 0.0027(17)
C5 0.045(2) 0.030(2) 0.045(2) 0.0024(17) 0.0095(18) 0.0036(17)
C1 0.057(2) 0.043(3) 0.049(2) -0.003(2) 0.003(2) -0.010(2)
N1 0.053(5) 0.044(5) 0.041(6) -0.005(4) 0.004(5) -0.017(4)
C11 0.072(6) 0.047(6) 0.050(6) 0.006(5) 0.002(5) -0.008(5)
C16 0.058(5) 0.051(5) 0.063(6) 0.001(4) 0.002(4) -0.005(4)
C17 0.073(9) 0.061(8) 0.066(8) -0.010(6) 0.015(6) 0.000(7)
C12 0.083(6) 0.047(4) 0.054(5) 0.001(4) -0.002(4) -0.014(4)
C13 0.125(9) 0.092(7) 0.138(9) 0.036(7) 0.013(7) -0.030(7)
C14 0.114(8) 0.094(7) 0.137(8) 0.031(6) 0.026(7) -0.024(6)
C15 0.079(7) 0.072(7) 0.067(7) 0.009(6) 0.028(6) -0.019(6)
C18 0.136(8) 0.147(9) 0.106(7) -0.010(7) 0.061(7) -0.019(7)
C19 0.102(7) 0.137(9) 0.156(9) 0.040(8) 0.051(7) -0.003(7)
N1A 0.061(7) 0.047(7) 0.030(6) 0.004(5) 0.001(6) -0.016(5)
C11A 0.073(8) 0.039(7) 0.057(8) 0.000(6) 0.002(6) -0.011(6)
C16A 0.076(8) 0.080(9) 0.083(9) -0.007(7) -0.011(7) 0.014(7)
C17A 0.056(8) 0.051(8) 0.050(8) -0.003(6) 0.002(6) -0.011(6)
C12A 0.127(9) 0.082(8) 0.094(9) 0.012(7) 0.019(7) 0.013(7)
C13A 0.124(10) 0.096(9) 0.113(9) 0.036(7) 0.028(8) -0.014(8)
C14A 0.108(8) 0.089(8) 0.072(7) 0.038(6) 0.033(6) 0.000(7)
C15A 0.082(10) 0.077(10) 0.073(10) 0.007(8) 0.021(7) -0.015(8)
C18A 0.119(9) 0.112(9) 0.080(7) 0.000(7) 0.063(7) -0.003(7)
C19A 0.088(8) 0.106(9) 0.105(8) -0.018(7) 0.028(7) -0.016(7)
B1 0.046(2) 0.045(3) 0.034(2) -0.0014(19) 0.0046(19) -0.004(2)
C21 0.049(2) 0.039(2) 0.056(2) 0.0025(19) 0.014(2) -0.0073(19)
F22 0.128(2) 0.089(2) 0.0745(19) -0.0125(16) -0.0211(18) 0.0526(19)
C22 0.064(3) 0.073(3) 0.062(3) -0.011(3) 0.004(2) 0.012(3)
F23 0.117(3) 0.131(3) 0.176(4) -0.050(3) -0.007(3) 0.070(3)
C23 0.067(3) 0.074(4) 0.119(5) -0.029(4) 0.018(3) 0.022(3)
F24 0.152(3) 0.123(3) 0.175(4) -0.049(3) 0.103(3) 0.014(3)
C24 0.103(4) 0.086(4) 0.119(5) -0.037(4) 0.075(4) 0.001(4)
F25 0.223(4) 0.115(3) 0.077(2) -0.0015(19) 0.081(2) 0.009(3)
C25 0.128(5) 0.065(4) 0.067(3) -0.007(3) 0.056(3) -0.003(3)
F26 0.161(3) 0.0604(18) 0.0414(14) 0.0073(12) 0.0165(17) 0.0165(19)
C26 0.093(3) 0.046(3) 0.054(3) 0.006(2) 0.031(3) 0.001(3)
C31 0.059(2) 0.036(2) 0.036(2) 0.0027(16) 0.0131(18) -0.0018(19)
F32 0.0600(15) 0.0621(17) 0.0774(17) 0.0182(13) -0.0093(13) -0.0037(13)
C32 0.067(3) 0.039(2) 0.046(2) 0.0015(18) 0.006(2) 0.000(2)
F33 0.105(2) 0.072(2) 0.091(2) 0.0235(16) -0.0052(18) 0.0269(17)
C33 0.086(3) 0.047(3) 0.048(2) 0.005(2) 0.005(2) 0.013(3)
F34 0.165(3) 0.0400(16) 0.086(2) 0.0210(14) 0.026(2) 0.0052(18)
C34 0.113(4) 0.035(3) 0.048(3) 0.005(2) 0.018(3) 0.002(3)
F35 0.130(3) 0.0600(18) 0.095(2) 0.0108(16) 0.0256(19) -0.0403(18)
C35 0.103(4) 0.047(3) 0.049(3) 0.002(2) 0.025(3) -0.023(3)
F36 0.0614(16) 0.0682(17) 0.0818(18) 0.0145(14) 0.0123(14) -0.0172(13)
C36 0.062(3) 0.048(3) 0.045(2) 0.0019(19) 0.013(2) -0.008(2)
B2 0.046(2) 0.040(3) 0.042(2) -0.002(2) 0.004(2) 0.000(2)
C41 0.052(2) 0.043(2) 0.036(2) -0.0025(17) -0.0018(18) 0.0037(19)
F42 0.0629(15) 0.0631(16) 0.0609(15) 0.0026(12) 0.0174(12) 0.0109(13)
C42 0.059(3) 0.047(3) 0.041(2) 0.0005(19) 0.002(2) 0.003(2)
F43 0.099(2) 0.0691(19) 0.0847(19) 0.0024(15) 0.0217(17) 0.0339(17)
C43 0.069(3) 0.050(3) 0.054(3) -0.001(2) 0.004(2) 0.018(2)
F44 0.128(3) 0.0441(16) 0.091(2) 0.0139(14) 0.0123(18) 0.0182(16)
C44 0.091(4) 0.039(3) 0.053(3) 0.002(2) -0.010(3) 0.011(3)
F45 0.109(2) 0.0591(18) 0.0809(18) 0.0166(15) 0.0226(17) -0.0122(16)
C45 0.081(3) 0.047(3) 0.047(2) 0.009(2) 0.005(2) -0.006(2)
F46 0.0720(16) 0.0538(16) 0.0802(17) 0.0057(13) 0.0283(14) -0.0044(13)
C46 0.057(3) 0.048(3) 0.045(2) -0.0021(19) 0.009(2) 0.005(2)
C51 0.046(2) 0.038(2) 0.040(2) 0.0018(17) 0.0052(18) -0.0034(17)
F52 0.0651(15) 0.0736(17) 0.0492(14) -0.0029(12) -0.0018(12) 0.0224(13)
C52 0.054(2) 0.047(2) 0.044(2) -0.0050(19) 0.004(2) -0.002(2)
F53 0.0554(15) 0.083(2) 0.0890(19) -0.0112(16) 0.0106(14) 0.0200(14)
C53 0.051(2) 0.051(3) 0.061(3) -0.001(2) 0.009(2) 0.003(2)
F54 0.0837(19) 0.109(3) 0.0829(19) -0.0300(17) 0.0324(16) 0.0128(18)
C54 0.065(3) 0.060(3) 0.059(3) -0.012(2) 0.025(2) -0.001(2)
F55 0.104(2) 0.133(3) 0.0454(15) -0.0224(16) 0.0137(15) 0.008(2)
C55 0.075(3) 0.067(3) 0.040(2) -0.010(2) 0.011(2) -0.002(3)
F56 0.0747(17) 0.087(2) 0.0432(13) -0.0018(13) -0.0037(12) 0.0189(15)
C56 0.057(3) 0.049(3) 0.050(2) 0.004(2) 0.002(2) 0.005(2)
C61 0.046(2) 0.047(2) 0.044(2) -0.0055(18) 0.0076(19) 0.0045(18)
F62 0.0660(15) 0.0401(13) 0.0703(15) 0.0013(11) 0.0025(13) 0.0029(11)
C62 0.045(2) 0.047(3) 0.057(2) -0.010(2) 0.010(2) 0.0019(19)
F63 0.087(2) 0.0449(17) 0.141(3) 0.0070(17) 0.0278(19) -0.0070(15)
C63 0.067(3) 0.042(3) 0.088(3) -0.005(2) 0.023(3) -0.001(2)
F64 0.0598(17) 0.076(2) 0.170(3) -0.029(2) 0.0290(19) -0.0258(16)
C64 0.053(3) 0.056(3) 0.108(4) -0.028(3) 0.025(3) -0.011(2)
F65 0.0480(15) 0.109(3) 0.114(2) -0.024(2) -0.0114(16) -0.0033(16)
C65 0.041(2) 0.074(4) 0.074(3) -0.020(3) 0.002(2) 0.004(2)
F66 0.0585(15) 0.0703(18) 0.0650(16) 0.0025(13) -0.0108(13) 0.0064(13)
C66 0.050(2) 0.054(3) 0.055(2) -0.007(2) 0.003(2) 0.005(2)

_geom_special_details            
; 
 All esds (except the esd in the dihedral angle between two l.s. planes) 
 are estimated using the full covariance matrix.  The cell esds are taken 
 into account individually in the estimation of esds in distances, angles 
 and torsion angles; correlations between esds in cell parameters are only 
 used when they are defined by crystal symmetry.  An approximate (isotropic) 
 treatment of cell esds is used for estimating esds involving l.s. planes. 
;

loop_
_geom_bond_atom_site_label_1
_geom_bond_atom_site_label_2
_geom_bond_distance
_geom_bond_site_symmetry_2
_geom_bond_publ_flag
O1 C5 1.319(4) . ?
O1 C4 1.499(4) . ?
O2 C5 1.259(4) . ?
O2 B1 1.575(5) . ?
C2 C1 1.482(6) . ?
C2 C4 1.523(5) . ?
C2 C3 1.536(5) . ?
C2 H2 0.9900 . ?
C3 H3A 0.9700 . ?
C3 H3B 0.9700 . ?
C3 H3C 0.9700 . ?
C4 B1 1.640(6) . ?
C4 H4 0.9900 . ?
C5 B2 1.629(6) . ?
C1 N1A 1.282(11) . ?
C1 N1 1.291(9) . ?
C1 H1 0.9400 . ?
N1 C11 1.526(10) . ?
N1 C15 1.532(10) . ?
C11 C12 1.511(11) . ?
C11 C17 1.539(11) . ?
C11 C16 1.553(12) . ?
C16 H16A 0.9700 . ?
C16 H16B 0.9700 . ?
C16 H16C 0.9700 . ?
C17 H17A 0.9700 . ?
C17 H17B 0.9700 . ?
C17 H17C 0.9700 . ?
C12 C13 1.418(12) . ?
C12 H12A 0.9800 . ?
C12 H12B 0.9800 . ?
C13 C14 1.461(12) . ?
C13 H13A 0.9800 . ?
C13 H13B 0.9800 . ?
C14 C15 1.479(11) . ?
C14 H14A 0.9800 . ?
C14 H14B 0.9800 . ?
C15 C19 1.512(12) . ?
C15 C18 1.523(13) . ?
C18 H18A 0.9700 . ?
C18 H18B 0.9700 . ?
C18 H18C 0.9700 . ?
C19 H19A 0.9700 . ?
C19 H19B 0.9700 . ?
C19 H19C 0.9700 . ?
N1A C11A 1.528(12) . ?
N1A C15A 1.539(12) . ?
C11A C12A 1.491(13) . ?
C11A C16A 1.545(13) . ?
C11A C17A 1.549(13) . ?
C16A H16D 0.9700 . ?
C16A H16E 0.9700 . ?
C16A H16F 0.9700 . ?
C17A H17D 0.9700 . ?
C17A H17E 0.9700 . ?
C17A H17F 0.9700 . ?
C12A C13A 1.456(13) . ?
C12A H12C 0.9800 . ?
C12A H12D 0.9800 . ?
C13A C14A 1.478(13) . ?
C13A H13C 0.9800 . ?
C13A H13D 0.9800 . ?
C14A C15A 1.479(13) . ?
C14A H14C 0.9800 . ?
C14A H14D 0.9800 . ?
C15A C19A 1.533(15) . ?
C15A C18A 1.535(13) . ?
C18A H18D 0.9700 . ?
C18A H18E 0.9700 . ?
C18A H18F 0.9700 . ?
C19A H19D 0.9700 . ?
C19A H19E 0.9700 . ?
C19A H19F 0.9700 . ?
B1 C21 1.628(6) . ?
B1 C31 1.630(6) . ?
C21 C22 1.377(6) . ?
C21 C26 1.385(6) . ?
F22 C22 1.370(5) . ?
C22 C23 1.374(7) . ?
F23 C23 1.355(6) . ?
C23 C24 1.383(9) . ?
F24 C24 1.333(6) . ?
C24 C25 1.361(8) . ?
F25 C25 1.357(6) . ?
C25 C26 1.361(7) . ?
F26 C26 1.349(5) . ?
C31 C32 1.382(6) . ?
C31 C36 1.389(6) . ?
F32 C32 1.359(5) . ?
C32 C33 1.383(6) . ?
F33 C33 1.333(5) . ?
C33 C34 1.375(7) . ?
F34 C34 1.342(5) . ?
C34 C35 1.354(7) . ?
F35 C35 1.345(5) . ?
C35 C36 1.377(6) . ?
F36 C36 1.339(5) . ?
B2 C51 1.643(6) . ?
B2 C41 1.647(6) . ?
B2 C61 1.649(6) . ?
C41 C46 1.376(6) . ?
C41 C42 1.392(6) . ?
F42 C42 1.349(5) . ?
C42 C43 1.371(6) . ?
F43 C43 1.347(5) . ?
C43 C44 1.364(7) . ?
F44 C44 1.339(5) . ?
C44 C45 1.362(7) . ?
F45 C45 1.349(5) . ?
C45 C46 1.386(6) . ?
F46 C46 1.358(5) . ?
C51 C56 1.381(5) . ?
C51 C52 1.385(5) . ?
F52 C52 1.359(4) . ?
C52 C53 1.373(6) . ?
F53 C53 1.345(5) . ?
C53 C54 1.358(6) . ?
F54 C54 1.340(5) . ?
C54 C55 1.358(6) . ?
F55 C55 1.350(5) . ?
C55 C56 1.372(6) . ?
F56 C56 1.362(5) . ?
C61 C66 1.387(5) . ?
C61 C62 1.387(6) . ?
F62 C62 1.355(4) . ?
C62 C63 1.377(6) . ?
F63 C63 1.342(5) . ?
C63 C64 1.372(7) . ?
F64 C64 1.345(5) . ?
C64 C65 1.359(7) . ?
F65 C65 1.341(5) . ?
C65 C66 1.382(6) . ?
F66 C66 1.355(5) . ?

loop_
_geom_angle_atom_site_label_1
_geom_angle_atom_site_label_2
_geom_angle_atom_site_label_3
_geom_angle
_geom_angle_site_symmetry_1
_geom_angle_site_symmetry_3
_geom_angle_publ_flag
C5 O1 C4 110.4(3) . . ?
C5 O2 B1 112.3(3) . . ?
C1 C2 C4 108.6(3) . . ?
C1 C2 C3 107.1(3) . . ?
C4 C2 C3 109.3(3) . . ?
C1 C2 H2 110.6 . . ?
C4 C2 H2 110.6 . . ?
C3 C2 H2 110.6 . . ?
C2 C3 H3A 109.5 . . ?
C2 C3 H3B 109.5 . . ?
H3A C3 H3B 109.5 . . ?
C2 C3 H3C 109.5 . . ?
H3A C3 H3C 109.5 . . ?
H3B C3 H3C 109.5 . . ?
O1 C4 C2 108.0(3) . . ?
O1 C4 B1 102.4(3) . . ?
C2 C4 B1 118.4(3) . . ?
O1 C4 H4 109.2 . . ?
C2 C4 H4 109.2 . . ?
B1 C4 H4 109.2 . . ?
O2 C5 O1 115.7(3) . . ?
O2 C5 B2 126.1(3) . . ?
O1 C5 B2 118.1(3) . . ?
N1A C1 N1 12.3(17) . . ?
N1A C1 C2 129.5(7) . . ?
N1 C1 C2 133.3(6) . . ?
N1A C1 H1 115.4 . . ?
N1 C1 H1 113.4 . . ?
C2 C1 H1 113.4 . . ?
C1 N1 C11 123.3(8) . . ?
C1 N1 C15 117.5(8) . . ?
C11 N1 C15 117.9(8) . . ?
C12 C11 N1 109.9(8) . . ?
C12 C11 C17 108.4(11) . . ?
N1 C11 C17 110.9(10) . . ?
C12 C11 C16 109.4(8) . . ?
N1 C11 C16 107.1(10) . . ?
C17 C11 C16 111.0(11) . . ?
C13 C12 C11 121.5(10) . . ?
C13 C12 H12A 106.9 . . ?
C11 C12 H12A 106.9 . . ?
C13 C12 H12B 106.9 . . ?
C11 C12 H12B 106.9 . . ?
H12A C12 H12B 106.7 . . ?
C12 C13 C14 104.3(11) . . ?
C12 C13 H13A 110.9 . . ?
C14 C13 H13A 110.9 . . ?
C12 C13 H13B 110.9 . . ?
C14 C13 H13B 110.9 . . ?
H13A C13 H13B 108.9 . . ?
C13 C14 C15 116.1(11) . . ?
C13 C14 H14A 108.3 . . ?
C15 C14 H14A 108.3 . . ?
C13 C14 H14B 108.3 . . ?
C15 C14 H14B 108.3 . . ?
H14A C14 H14B 107.4 . . ?
C14 C15 C19 107.0(10) . . ?
C14 C15 C18 109.9(10) . . ?
C19 C15 C18 109.1(11) . . ?
C14 C15 N1 113.8(9) . . ?
C19 C15 N1 109.2(9) . . ?
C18 C15 N1 107.6(10) . . ?
C1 N1A C11A 123.1(10) . . ?
C1 N1A C15A 112.9(10) . . ?
C11A N1A C15A 123.1(10) . . ?
C12A C11A N1A 111.2(11) . . ?
C12A C11A C16A 108.9(13) . . ?
N1A C11A C16A 110.7(12) . . ?
C12A C11A C17A 108.3(14) . . ?
N1A C11A C17A 108.3(14) . . ?
C16A C11A C17A 109.3(13) . . ?
C11A C16A H16D 109.5 . . ?
C11A C16A H16E 109.5 . . ?
H16D C16A H16E 109.5 . . ?
C11A C16A H16F 109.5 . . ?
H16D C16A H16F 109.5 . . ?
H16E C16A H16F 109.5 . . ?
C11A C17A H17D 109.5 . . ?
C11A C17A H17E 109.5 . . ?
H17D C17A H17E 109.5 . . ?
C11A C17A H17F 109.5 . . ?
H17D C17A H17F 109.5 . . ?
H17E C17A H17F 109.5 . . ?
C13A C12A C11A 123.6(13) . . ?
C13A C12A H12C 106.4 . . ?
C11A C12A H12C 106.4 . . ?
C13A C12A H12D 106.4 . . ?
C11A C12A H12D 106.4 . . ?
H12C C12A H12D 106.5 . . ?
C12A C13A C14A 116.2(13) . . ?
C12A C13A H13C 108.2 . . ?
C14A C13A H13C 108.2 . . ?
C12A C13A H13D 108.2 . . ?
C14A C13A H13D 108.2 . . ?
H13C C13A H13D 107.4 . . ?
C13A C14A C15A 114.3(12) . . ?
C13A C14A H14C 108.7 . . ?
C15A C14A H14C 108.7 . . ?
C13A C14A H14D 108.7 . . ?
C15A C14A H14D 108.7 . . ?
H14C C14A H14D 107.6 . . ?
C14A C15A C19A 115.0(13) . . ?
C14A C15A C18A 107.0(12) . . ?
C19A C15A C18A 106.2(12) . . ?
C14A C15A N1A 106.1(11) . . ?
C19A C15A N1A 111.2(13) . . ?
C18A C15A N1A 111.3(11) . . ?
C15A C18A H18D 109.5 . . ?
C15A C18A H18E 109.5 . . ?
H18D C18A H18E 109.5 . . ?
C15A C18A H18F 109.5 . . ?
H18D C18A H18F 109.5 . . ?
H18E C18A H18F 109.5 . . ?
C15A C19A H19D 109.5 . . ?
C15A C19A H19E 109.5 . . ?
H19D C19A H19E 109.5 . . ?
C15A C19A H19F 109.5 . . ?
H19D C19A H19F 109.5 . . ?
H19E C19A H19F 109.5 . . ?
O2 B1 C21 109.7(3) . . ?
O2 B1 C31 104.2(3) . . ?
C21 B1 C31 112.6(3) . . ?
O2 B1 C4 97.5(3) . . ?
C21 B1 C4 114.0(3) . . ?
C31 B1 C4 117.0(3) . . ?
C22 C21 C26 112.7(4) . . ?
C22 C21 B1 123.8(4) . . ?
C26 C21 B1 123.3(4) . . ?
F22 C22 C23 116.4(5) . . ?
F22 C22 C21 118.8(4) . . ?
C23 C22 C21 124.7(5) . . ?
F23 C23 C22 120.0(6) . . ?
F23 C23 C24 120.5(5) . . ?
C22 C23 C24 119.5(5) . . ?
F24 C24 C25 121.5(6) . . ?
F24 C24 C23 120.6(7) . . ?
C25 C24 C23 117.8(5) . . ?
F25 C25 C26 120.4(6) . . ?
F25 C25 C24 119.2(5) . . ?
C26 C25 C24 120.4(5) . . ?
F26 C26 C25 115.6(4) . . ?
F26 C26 C21 119.6(4) . . ?
C25 C26 C21 124.7(5) . . ?
C32 C31 C36 113.3(4) . . ?
C32 C31 B1 125.8(4) . . ?
C36 C31 B1 120.9(4) . . ?
F32 C32 C31 119.8(3) . . ?
F32 C32 C33 115.2(4) . . ?
C31 C32 C33 124.9(4) . . ?
F33 C33 C34 120.9(4) . . ?
F33 C33 C32 120.8(5) . . ?
C34 C33 C32 118.3(4) . . ?
F34 C34 C35 120.8(5) . . ?
F34 C34 C33 119.5(5) . . ?
C35 C34 C33 119.7(4) . . ?
F35 C35 C34 120.3(4) . . ?
F35 C35 C36 119.5(5) . . ?
C34 C35 C36 120.2(4) . . ?
F36 C36 C35 117.2(4) . . ?
F36 C36 C31 119.2(4) . . ?
C35 C36 C31 123.6(4) . . ?
C5 B2 C51 111.4(3) . . ?
C5 B2 C41 102.1(3) . . ?
C51 B2 C41 114.0(3) . . ?
C5 B2 C61 110.6(3) . . ?
C51 B2 C61 104.2(3) . . ?
C41 B2 C61 114.7(3) . . ?
C46 C41 C42 112.8(4) . . ?
C46 C41 B2 125.9(4) . . ?
C42 C41 B2 121.0(4) . . ?
F42 C42 C43 116.5(4) . . ?
F42 C42 C41 119.1(4) . . ?
C43 C42 C41 124.4(4) . . ?
F43 C43 C44 119.5(4) . . ?
F43 C43 C42 120.7(5) . . ?
C44 C43 C42 119.8(4) . . ?
F44 C44 C45 119.9(5) . . ?
F44 C44 C43 121.2(5) . . ?
C45 C44 C43 118.9(4) . . ?
F45 C45 C44 120.2(4) . . ?
F45 C45 C46 120.2(5) . . ?
C44 C45 C46 119.5(5) . . ?
F46 C46 C41 120.8(4) . . ?
F46 C46 C45 114.6(4) . . ?
C41 C46 C45 124.5(4) . . ?
C56 C51 C52 112.0(4) . . ?
C56 C51 B2 120.0(3) . . ?
C52 C51 B2 127.8(3) . . ?
F52 C52 C53 115.2(3) . . ?
F52 C52 C51 120.4(4) . . ?
C53 C52 C51 124.4(4) . . ?
F53 C53 C54 119.4(4) . . ?
F53 C53 C52 120.5(4) . . ?
C54 C53 C52 120.1(4) . . ?
F54 C54 C53 121.3(4) . . ?
F54 C54 C55 120.0(4) . . ?
C53 C54 C55 118.7(4) . . ?
F55 C55 C54 120.5(4) . . ?
F55 C55 C56 120.1(4) . . ?
C54 C55 C56 119.4(4) . . ?
F56 C56 C55 116.8(4) . . ?
F56 C56 C51 117.9(4) . . ?
C55 C56 C51 125.3(4) . . ?
C66 C61 C62 113.0(4) . . ?
C66 C61 B2 127.0(4) . . ?
C62 C61 B2 119.5(3) . . ?
F62 C62 C63 115.6(4) . . ?
F62 C62 C61 119.7(3) . . ?
C63 C62 C61 124.6(4) . . ?
F63 C63 C64 120.1(4) . . ?
F63 C63 C62 120.7(4) . . ?
C64 C63 C62 119.2(5) . . ?
F64 C64 C65 120.5(5) . . ?
F64 C64 C63 120.3(5) . . ?
C65 C64 C63 119.2(4) . . ?
F65 C65 C64 120.6(4) . . ?
F65 C65 C66 119.6(5) . . ?
C64 C65 C66 119.8(4) . . ?
F66 C66 C65 115.3(4) . . ?
F66 C66 C61 120.5(4) . . ?
C65 C66 C61 124.1(4) . . ?

loop_
_geom_torsion_atom_site_label_1
_geom_torsion_atom_site_label_2
_geom_torsion_atom_site_label_3
_geom_torsion_atom_site_label_4
_geom_torsion
_geom_torsion_site_symmetry_1
_geom_torsion_site_symmetry_2
_geom_torsion_site_symmetry_3
_geom_torsion_site_symmetry_4
_geom_torsion_publ_flag
C5 O1 C4 C2 -139.0(3) . . . . ?
C5 O1 C4 B1 -13.3(4) . . . . ?
C1 C2 C4 O1 -51.5(4) . . . . ?
C3 C2 C4 O1 -168.0(3) . . . . ?
C1 C2 C4 B1 -167.1(3) . . . . ?
C3 C2 C4 B1 76.4(4) . . . . ?
B1 O2 C5 O1 -5.6(4) . . . . ?
B1 O2 C5 B2 175.7(3) . . . . ?
C4 O1 C5 O2 12.7(4) . . . . ?
C4 O1 C5 B2 -168.4(3) . . . . ?
C4 C2 C1 N1A 122.7(15) . . . . ?
C3 C2 C1 N1A -119.5(15) . . . . ?
C4 C2 C1 N1 138.3(12) . . . . ?
C3 C2 C1 N1 -103.9(12) . . . . ?
N1A C1 N1 C11 70(5) . . . . ?
C2 C1 N1 C11 -7(2) . . . . ?
N1A C1 N1 C15 -97(6) . . . . ?
C2 C1 N1 C15 -174.1(7) . . . . ?
C1 N1 C11 C12 170.6(14) . . . . ?
C15 N1 C11 C12 -22.7(16) . . . . ?
C1 N1 C11 C17 50.7(19) . . . . ?
C15 N1 C11 C17 -142.7(14) . . . . ?
C1 N1 C11 C16 -70.6(16) . . . . ?
C15 N1 C11 C16 96.0(14) . . . . ?
N1 C11 C12 C13 43.3(16) . . . . ?
C17 C11 C12 C13 164.8(13) . . . . ?
C16 C11 C12 C13 -74.0(14) . . . . ?
C11 C12 C13 C14 -60.6(17) . . . . ?
C12 C13 C14 C15 60.3(17) . . . . ?
C13 C14 C15 C19 -167.4(13) . . . . ?
C13 C14 C15 C18 74.1(15) . . . . ?
C13 C14 C15 N1 -46.7(17) . . . . ?
C1 N1 C15 C14 -166.2(13) . . . . ?
C11 N1 C15 C14 26.4(18) . . . . ?
C1 N1 C15 C19 -46.7(18) . . . . ?
C11 N1 C15 C19 145.9(13) . . . . ?
C1 N1 C15 C18 71.7(16) . . . . ?
C11 N1 C15 C18 -95.7(15) . . . . ?
N1 C1 N1A C11A -101(6) . . . . ?
C2 C1 N1A C11A 12(3) . . . . ?
N1 C1 N1A C15A 68(5) . . . . ?
C2 C1 N1A C15A -179.3(8) . . . . ?
C1 N1A C11A C12A 176.3(19) . . . . ?
C15A N1A C11A C12A 9(2) . . . . ?
C1 N1A C11A C16A -63(2) . . . . ?
C15A N1A C11A C16A 129.9(19) . . . . ?
C1 N1A C11A C17A 57(2) . . . . ?
C15A N1A C11A C17A -110(2) . . . . ?
N1A C11A C12A C13A 9(3) . . . . ?
C16A C11A C12A C13A -113(2) . . . . ?
C17A C11A C12A C13A 128(2) . . . . ?
C11A C12A C13A C14A 8(3) . . . . ?
C12A C13A C14A C15A -45(3) . . . . ?
C13A C14A C15A C19A -65.4(18) . . . . ?
C13A C14A C15A C18A 176.9(15) . . . . ?
C13A C14A C15A N1A 58.0(18) . . . . ?
C1 N1A C15A C14A 150.4(16) . . . . ?
C11A N1A C15A C14A -41(2) . . . . ?
C1 N1A C15A C19A -83.9(19) . . . . ?
C11A N1A C15A C19A 85(2) . . . . ?
C1 N1A C15A C18A 34(2) . . . . ?
C11A N1A C15A C18A -156.9(17) . . . . ?
C5 O2 B1 C21 115.7(3) . . . . ?
C5 O2 B1 C31 -123.6(3) . . . . ?
C5 O2 B1 C4 -3.1(4) . . . . ?
O1 C4 B1 O2 9.1(3) . . . . ?
C2 C4 B1 O2 127.8(3) . . . . ?
O1 C4 B1 C21 -106.4(3) . . . . ?
C2 C4 B1 C21 12.3(5) . . . . ?
O1 C4 B1 C31 119.3(3) . . . . ?
C2 C4 B1 C31 -122.1(4) . . . . ?
O2 B1 C21 C22 -35.4(5) . . . . ?
C31 B1 C21 C22 -150.9(4) . . . . ?
C4 B1 C21 C22 72.8(5) . . . . ?
O2 B1 C21 C26 149.9(4) . . . . ?
C31 B1 C21 C26 34.4(5) . . . . ?
C4 B1 C21 C26 -101.9(5) . . . . ?
C26 C21 C22 F22 174.0(4) . . . . ?
B1 C21 C22 F22 -1.2(7) . . . . ?
C26 C21 C22 C23 -1.6(7) . . . . ?
B1 C21 C22 C23 -176.8(5) . . . . ?
F22 C22 C23 F23 2.8(8) . . . . ?
C21 C22 C23 F23 178.4(5) . . . . ?
F22 C22 C23 C24 -175.5(5) . . . . ?
C21 C22 C23 C24 0.1(9) . . . . ?
F23 C23 C24 F24 0.6(9) . . . . ?
C22 C23 C24 F24 178.9(5) . . . . ?
F23 C23 C24 C25 -174.9(6) . . . . ?
C22 C23 C24 C25 3.4(9) . . . . ?
F24 C24 C25 F25 -0.5(9) . . . . ?
C23 C24 C25 F25 175.0(5) . . . . ?
F24 C24 C25 C26 179.1(5) . . . . ?
C23 C24 C25 C26 -5.3(9) . . . . ?
F25 C25 C26 F26 -1.1(8) . . . . ?
C24 C25 C26 F26 179.3(5) . . . . ?
F25 C25 C26 C21 -176.3(5) . . . . ?
C24 C25 C26 C21 4.1(9) . . . . ?
C22 C21 C26 F26 -175.5(4) . . . . ?
B1 C21 C26 F26 -0.3(6) . . . . ?
C22 C21 C26 C25 -0.5(7) . . . . ?
B1 C21 C26 C25 174.7(5) . . . . ?
O2 B1 C31 C32 133.7(4) . . . . ?
C21 B1 C31 C32 -107.5(4) . . . . ?
C4 B1 C31 C32 27.4(5) . . . . ?
O2 B1 C31 C36 -47.6(5) . . . . ?
C21 B1 C31 C36 71.2(4) . . . . ?
C4 B1 C31 C36 -153.9(4) . . . . ?
C36 C31 C32 F32 -177.2(4) . . . . ?
B1 C31 C32 F32 1.6(6) . . . . ?
C36 C31 C32 C33 0.8(6) . . . . ?
B1 C31 C32 C33 179.5(4) . . . . ?
F32 C32 C33 F33 -3.0(6) . . . . ?
C31 C32 C33 F33 178.9(4) . . . . ?
F32 C32 C33 C34 177.8(4) . . . . ?
C31 C32 C33 C34 -0.2(7) . . . . ?
F33 C33 C34 F34 0.0(7) . . . . ?
C32 C33 C34 F34 179.2(4) . . . . ?
F33 C33 C34 C35 -178.9(4) . . . . ?
C32 C33 C34 C35 0.3(7) . . . . ?
F34 C34 C35 F35 0.8(7) . . . . ?
C33 C34 C35 F35 179.7(4) . . . . ?
F34 C34 C35 C36 -179.8(4) . . . . ?
C33 C34 C35 C36 -0.9(7) . . . . ?
F35 C35 C36 F36 1.3(6) . . . . ?
C34 C35 C36 F36 -178.1(4) . . . . ?
F35 C35 C36 C31 -179.1(4) . . . . ?
C34 C35 C36 C31 1.6(7) . . . . ?
C32 C31 C36 F36 178.2(4) . . . . ?
B1 C31 C36 F36 -0.6(6) . . . . ?
C32 C31 C36 C35 -1.4(6) . . . . ?
B1 C31 C36 C35 179.8(4) . . . . ?
O2 C5 B2 C51 -119.9(4) . . . . ?
O1 C5 B2 C51 61.4(4) . . . . ?
O2 C5 B2 C41 118.0(4) . . . . ?
O1 C5 B2 C41 -60.8(4) . . . . ?
O2 C5 B2 C61 -4.5(5) . . . . ?
O1 C5 B2 C61 176.8(3) . . . . ?
C5 B2 C41 C46 102.2(4) . . . . ?
C51 B2 C41 C46 -18.1(5) . . . . ?
C61 B2 C41 C46 -138.1(4) . . . . ?
C5 B2 C41 C42 -70.6(4) . . . . ?
C51 B2 C41 C42 169.1(3) . . . . ?
C61 B2 C41 C42 49.1(5) . . . . ?
C46 C41 C42 F42 179.8(3) . . . . ?
B2 C41 C42 F42 -6.5(5) . . . . ?
C46 C41 C42 C43 0.4(6) . . . . ?
B2 C41 C42 C43 174.1(4) . . . . ?
F42 C42 C43 F43 2.1(6) . . . . ?
C41 C42 C43 F43 -178.5(4) . . . . ?
F42 C42 C43 C44 -179.4(4) . . . . ?
C41 C42 C43 C44 0.0(6) . . . . ?
F43 C43 C44 F44 0.0(6) . . . . ?
C42 C43 C44 F44 -178.5(4) . . . . ?
F43 C43 C44 C45 178.0(4) . . . . ?
C42 C43 C44 C45 -0.5(6) . . . . ?
F44 C44 C45 F45 -0.8(6) . . . . ?
C43 C44 C45 F45 -178.8(4) . . . . ?
F44 C44 C45 C46 178.5(4) . . . . ?
C43 C44 C45 C46 0.5(6) . . . . ?
C42 C41 C46 F46 177.6(3) . . . . ?
B2 C41 C46 F46 4.2(6) . . . . ?
C42 C41 C46 C45 -0.4(6) . . . . ?
B2 C41 C46 C45 -173.8(4) . . . . ?
F45 C45 C46 F46 1.2(6) . . . . ?
C44 C45 C46 F46 -178.1(4) . . . . ?
F45 C45 C46 C41 179.3(4) . . . . ?
C44 C45 C46 C41 0.0(6) . . . . ?
C5 B2 C51 C56 -177.6(4) . . . . ?
C41 B2 C51 C56 -62.6(5) . . . . ?
C61 B2 C51 C56 63.1(4) . . . . ?
C5 B2 C51 C52 7.2(6) . . . . ?
C41 B2 C51 C52 122.2(4) . . . . ?
C61 B2 C51 C52 -112.1(4) . . . . ?
C56 C51 C52 F52 -175.8(4) . . . . ?
B2 C51 C52 F52 -0.3(6) . . . . ?
C56 C51 C52 C53 3.0(6) . . . . ?
B2 C51 C52 C53 178.5(4) . . . . ?
F52 C52 C53 F53 -4.1(6) . . . . ?
C51 C52 C53 F53 177.1(4) . . . . ?
F52 C52 C53 C54 174.9(4) . . . . ?
C51 C52 C53 C54 -3.9(7) . . . . ?
F53 C53 C54 F54 1.0(7) . . . . ?
C52 C53 C54 F54 -178.0(4) . . . . ?
F53 C53 C54 C55 -178.9(4) . . . . ?
C52 C53 C54 C55 2.1(7) . . . . ?
F54 C54 C55 F55 -0.5(7) . . . . ?
C53 C54 C55 F55 179.4(4) . . . . ?
F54 C54 C55 C56 -179.7(4) . . . . ?
C53 C54 C55 C56 0.1(7) . . . . ?
F55 C55 C56 F56 -1.0(7) . . . . ?
C54 C55 C56 F56 178.2(4) . . . . ?
F55 C55 C56 C51 179.8(4) . . . . ?
C54 C55 C56 C51 -0.9(7) . . . . ?
C52 C51 C56 F56 -179.7(4) . . . . ?
B2 C51 C56 F56 4.4(6) . . . . ?
C52 C51 C56 C55 -0.6(6) . . . . ?
B2 C51 C56 C55 -176.5(4) . . . . ?
C5 B2 C61 C66 136.0(4) . . . . ?
C51 B2 C61 C66 -104.1(4) . . . . ?
C41 B2 C61 C66 21.2(6) . . . . ?
C5 B2 C61 C62 -52.1(5) . . . . ?
C51 B2 C61 C62 67.8(4) . . . . ?
C41 B2 C61 C62 -166.9(4) . . . . ?
C66 C61 C62 F62 174.4(3) . . . . ?
B2 C61 C62 F62 1.4(6) . . . . ?
C66 C61 C62 C63 -2.2(6) . . . . ?
B2 C61 C62 C63 -175.2(4) . . . . ?
F62 C62 C63 F63 4.2(6) . . . . ?
C61 C62 C63 F63 -179.0(4) . . . . ?
F62 C62 C63 C64 -175.1(4) . . . . ?
C61 C62 C63 C64 1.7(7) . . . . ?
F63 C63 C64 F64 -0.7(7) . . . . ?
C62 C63 C64 F64 178.7(4) . . . . ?
F63 C63 C64 C65 -179.3(4) . . . . ?
C62 C63 C64 C65 0.1(7) . . . . ?
F64 C64 C65 F65 -0.9(7) . . . . ?
C63 C64 C65 F65 177.7(4) . . . . ?
F64 C64 C65 C66 -179.6(4) . . . . ?
C63 C64 C65 C66 -1.0(7) . . . . ?
F65 C65 C66 F66 -1.2(6) . . . . ?
C64 C65 C66 F66 177.5(4) . . . . ?
F65 C65 C66 C61 -178.5(4) . . . . ?
C64 C65 C66 C61 0.3(7) . . . . ?
C62 C61 C66 F66 -175.9(4) . . . . ?
B2 C61 C66 F66 -3.5(6) . . . . ?
C62 C61 C66 C65 1.2(6) . . . . ?
B2 C61 C66 C65 173.6(4) . . . . ?

_diffrn_measured_fraction_theta_max 0.984
_diffrn_reflns_theta_full        25.00
_diffrn_measured_fraction_theta_full 0.984
_refine_diff_density_max         0.584
_refine_diff_density_min         -0.262
_refine_diff_density_rms         0.049
####################################################################### 
# 
# This file contains crystal structure data downloaded from the 
# Cambridge Structural Database (CSD) hosted by the Cambridge 
# Crystallographic Data Centre (CCDC).
# 
# Full information about CCDC data access policies and citation 
# guidelines are available at http://www.ccdc.cam.ac.uk/access/V1 
# 
# Audit and citation data items may have been added by the CCDC. 
# Please retain this information to preserve the provenance of 
# this file and to allow appropriate attribution of the data. 
# 
#######################################################################

data_erk8407
_database_code_depnum_ccdc_archive 'CCDC 1506877'
_audit_update_record             
;
2016-09-27 deposited with the CCDC.
2017-01-04 downloaded from the CCDC.
;

_audit_creation_method           SHELXL-97
_chemical_name_systematic        
; 
 ? 
;
_chemical_name_common            ?
_chemical_melting_point          ?
_chemical_formula_moiety         ?
_chemical_formula_sum            'C24 H24 B F10 N3 O2'
_chemical_formula_weight         587.27

loop_
_atom_type_symbol
_atom_type_description
_atom_type_scat_dispersion_real
_atom_type_scat_dispersion_imag
_atom_type_scat_source
C C 0.0033 0.0016 'International Tables Vol C Tables 4.2.6.8 and 6.1.1.4'
H H 0.0000 0.0000 'International Tables Vol C Tables 4.2.6.8 and 6.1.1.4'
B B 0.0013 0.0007 'International Tables Vol C Tables 4.2.6.8 and 6.1.1.4'
N N 0.0061 0.0033 'International Tables Vol C Tables 4.2.6.8 and 6.1.1.4'
O O 0.0106 0.0060 'International Tables Vol C Tables 4.2.6.8 and 6.1.1.4'
F F 0.0171 0.0103 'International Tables Vol C Tables 4.2.6.8 and 6.1.1.4'

_symmetry_cell_setting           monoclinic
_symmetry_space_group_name_H-M   P21/n

loop_
_symmetry_equiv_pos_as_xyz
'x, y, z'
'-x+1/2, y+1/2, -z+1/2'
'-x, -y, -z'
'x-1/2, -y-1/2, z-1/2'

_cell_length_a                   7.04320(10)
_cell_length_b                   18.5654(4)
_cell_length_c                   19.9939(4)
_cell_angle_alpha                90.00
_cell_angle_beta                 98.0220(10)
_cell_angle_gamma                90.00
_cell_volume                     2588.82(8)
_cell_formula_units_Z            4
_cell_measurement_temperature    223(2)
_cell_measurement_reflns_used    5891
_cell_measurement_theta_min      4.08
_cell_measurement_theta_max      28.28

_exptl_crystal_description       prism
_exptl_crystal_colour            colourless
_exptl_crystal_size_max          0.14
_exptl_crystal_size_mid          0.12
_exptl_crystal_size_min          0.07
_exptl_crystal_density_meas      ?
_exptl_crystal_density_diffrn    1.507
_exptl_crystal_density_method    'not measured'
_exptl_crystal_F_000             1200
_exptl_absorpt_coefficient_mu    0.145
_exptl_absorpt_correction_type   multi-scan
_exptl_absorpt_correction_T_min  0.9800
_exptl_absorpt_correction_T_max  0.9899
_exptl_absorpt_process_details   
'Denzo (Otwinowski, Borek, Majewski & Minor, 2003)'

_exptl_special_details           
; 
 ? 
;

_diffrn_ambient_temperature      223(2)
_diffrn_radiation_wavelength     0.71073
_diffrn_radiation_type           MoK\a
_diffrn_radiation_source         'rotating anode Nonius FR591'
_diffrn_radiation_monochromator  'Montel mirror'
_diffrn_measurement_device_type  'Nonius KappaCCD APEXII'
_diffrn_measurement_method       '\w and \f scans'
_diffrn_detector_area_resol_mean ?
_diffrn_standards_number         ?
_diffrn_standards_interval_count ?
_diffrn_standards_interval_time  ?
_diffrn_standards_decay_%        ?
_diffrn_reflns_number            19379
_diffrn_reflns_av_R_equivalents  0.040
_diffrn_reflns_av_sigmaI/netI    0.0320
_diffrn_reflns_limit_h_min       -8
_diffrn_reflns_limit_h_max       8
_diffrn_reflns_limit_k_min       -22
_diffrn_reflns_limit_k_max       20
_diffrn_reflns_limit_l_min       -23
_diffrn_reflns_limit_l_max       23
_diffrn_reflns_theta_min         4.09
_diffrn_reflns_theta_max         25.00
_reflns_number_total             4490
_reflns_number_gt                3585
_reflns_threshold_expression     >2sigma(I)

_computing_data_collection       'Collect (Nonius B.V., 1998)'
_computing_cell_refinement       'Collect (Nonius B.V., 1998)'
_computing_data_reduction        'Denzo-SMN (Otwinowski & Minor, 1997)'
_computing_structure_solution    'SHELXS-97 (Sheldrick, 1990)'
_computing_structure_refinement  'SHELXL-97 (Sheldrick, 1997)'
_computing_molecular_graphics    'XP (BrukerAXS, 2000)'
_computing_publication_material  'SHELXL-97 (Sheldrick, 1997)'

_refine_special_details          
; 
 Refinement of F^2^ against ALL reflections.  The weighted R-factor wR and 
 goodness of fit S are based on F^2^, conventional R-factors R are based 
 on F, with F set to zero for negative F^2^. The threshold expression of 
 F^2^ > 2sigma(F^2^) is used only for calculating R-factors(gt) etc. and is 
 not relevant to the choice of reflections for refinement.  R-factors based 
 on F^2^ are statistically about twice as large as those based on F, and R- 
 factors based on ALL data will be even larger. 
;

_refine_ls_structure_factor_coef Fsqd
_refine_ls_matrix_type           full
_refine_ls_weighting_scheme      calc
_refine_ls_weighting_details     
'calc w=1/[\s^2^(Fo^2^)+(0.0361P)^2^+1.7282P] where P=(Fo^2^+2Fc^2^)/3'
_atom_sites_solution_primary     direct
_atom_sites_solution_secondary   difmap
_atom_sites_solution_hydrogens   geom
_refine_ls_hydrogen_treatment    constr
_refine_ls_extinction_method     none
_refine_ls_extinction_coef       ?
_refine_ls_number_reflns         4490
_refine_ls_number_parameters     366
_refine_ls_number_restraints     0
_refine_ls_R_factor_all          0.0639
_refine_ls_R_factor_gt           0.0490
_refine_ls_wR_factor_ref         0.1222
_refine_ls_wR_factor_gt          0.1108
_refine_ls_goodness_of_fit_ref   1.065
_refine_ls_restrained_S_all      1.065
_refine_ls_shift/su_max          0.000
_refine_ls_shift/su_mean         0.000

loop_
_atom_site_label
_atom_site_type_symbol
_atom_site_fract_x
_atom_site_fract_y
_atom_site_fract_z
_atom_site_U_iso_or_equiv
_atom_site_adp_type
_atom_site_occupancy
_atom_site_symmetry_multiplicity
_atom_site_calc_flag
_atom_site_refinement_flags
_atom_site_disorder_assembly
_atom_site_disorder_group
O1 O 0.9109(2) 0.91209(8) 0.19042(7) 0.0436(4) Uani 1 1 d . . .
O2 O 1.2292(2) 0.91055(9) 0.23720(8) 0.0499(4) Uani 1 1 d . . .
N1 N 0.7901(3) 0.87185(10) 0.37360(9) 0.0430(4) Uani 1 1 d . . .
N2 N 0.9500(3) 0.94044(10) 0.25269(9) 0.0428(4) Uani 1 1 d . . .
N3 N 1.1220(3) 0.94025(10) 0.27976(10) 0.0491(5) Uani 1 1 d . . .
B1 B 1.1049(4) 0.89184(15) 0.16996(13) 0.0440(6) Uani 1 1 d . . .
C1 C 0.6832(3) 0.90755(13) 0.31510(12) 0.0483(6) Uani 1 1 d . . .
H1A H 0.5640 0.9268 0.3280 0.058 Uiso 1 1 calc R . .
H1B H 0.6483 0.8716 0.2796 0.058 Uiso 1 1 calc R . .
C2 C 0.7918(4) 0.96907(12) 0.28583(12) 0.0468(6) Uani 1 1 d . . .
H2 H 0.8470 1.0007 0.3235 0.056 Uiso 1 1 calc R . .
C3 C 0.6621(4) 1.01450(15) 0.23490(14) 0.0625(7) Uani 1 1 d . . .
H3A H 0.7382 1.0506 0.2157 0.094 Uiso 1 1 calc R . .
H3B H 0.5656 1.0381 0.2574 0.094 Uiso 1 1 calc R . .
H3C H 0.5999 0.9838 0.1992 0.094 Uiso 1 1 calc R . .
C11 C 0.7420(4) 0.89993(13) 0.43932(12) 0.0516(6) Uani 1 1 d . . .
C12 C 0.8840(5) 0.86817(14) 0.49631(13) 0.0637(7) Uani 1 1 d . . .
H12A H 1.0129 0.8859 0.4922 0.076 Uiso 1 1 calc R . .
H12B H 0.8508 0.8849 0.5397 0.076 Uiso 1 1 calc R . .
C13 C 0.8861(5) 0.78692(15) 0.49591(14) 0.0669(8) Uani 1 1 d . . .
H13A H 0.7598 0.7682 0.5024 0.080 Uiso 1 1 calc R . .
H13B H 0.9808 0.7689 0.5326 0.080 Uiso 1 1 calc R . .
C14 C 0.9370(5) 0.76253(15) 0.42849(15) 0.0680(8) Uani 1 1 d . . .
H14A H 0.9331 0.7098 0.4269 0.082 Uiso 1 1 calc R . .
H14B H 1.0690 0.7774 0.4253 0.082 Uiso 1 1 calc R . .
C15 C 0.8061(4) 0.79189(13) 0.36699(13) 0.0565(7) Uani 1 1 d . . .
C16 C 0.5356(5) 0.88574(19) 0.45246(16) 0.0783(9) Uani 1 1 d . . .
H16A H 0.4467 0.9009 0.4135 0.117 Uiso 1 1 calc R . .
H16B H 0.5107 0.9127 0.4919 0.117 Uiso 1 1 calc R . .
H16C H 0.5190 0.8347 0.4602 0.117 Uiso 1 1 calc R . .
C17 C 0.7732(5) 0.98164(14) 0.44148(13) 0.0669(8) Uani 1 1 d . . .
H17A H 0.9009 0.9925 0.4314 0.100 Uiso 1 1 calc R . .
H17B H 0.7598 0.9996 0.4862 0.100 Uiso 1 1 calc R . .
H17C H 0.6787 1.0046 0.4083 0.100 Uiso 1 1 calc R . .
C18 C 0.6113(5) 0.75167(17) 0.35798(17) 0.0789(9) Uani 1 1 d . . .
H18A H 0.5644 0.7483 0.4012 0.118 Uiso 1 1 calc R . .
H18B H 0.6282 0.7036 0.3407 0.118 Uiso 1 1 calc R . .
H18C H 0.5194 0.7779 0.3264 0.118 Uiso 1 1 calc R . .
C19 C 0.9036(5) 0.77581(15) 0.30470(16) 0.0756(9) Uani 1 1 d . . .
H19A H 0.8243 0.7937 0.2646 0.113 Uiso 1 1 calc R . .
H19B H 0.9206 0.7242 0.3007 0.113 Uiso 1 1 calc R . .
H19C H 1.0277 0.7994 0.3094 0.113 Uiso 1 1 calc R . .
C21 C 1.1584(3) 0.94574(13) 0.11142(12) 0.0478(6) Uani 1 1 d . . .
C22 C 1.1727(4) 1.01904(14) 0.12223(14) 0.0547(6) Uani 1 1 d . . .
F22 F 1.1333(2) 1.04674(8) 0.18160(8) 0.0705(5) Uani 1 1 d . . .
C23 C 1.2238(4) 1.06819(15) 0.07634(17) 0.0652(8) Uani 1 1 d . . .
F23 F 1.2335(3) 1.13885(9) 0.09096(11) 0.0964(6) Uani 1 1 d . . .
C24 C 1.2634(4) 1.04397(16) 0.01503(16) 0.0658(8) Uani 1 1 d . . .
F24 F 1.3132(3) 1.09041(11) -0.03089(10) 0.0924(6) Uani 1 1 d . . .
C25 C 1.2493(4) 0.97229(16) 0.00052(14) 0.0601(7) Uani 1 1 d . . .
F25 F 1.2845(3) 0.94815(11) -0.05984(8) 0.0833(5) Uani 1 1 d . . .
C26 C 1.1974(4) 0.92501(14) 0.04810(13) 0.0538(6) Uani 1 1 d . . .
F26 F 1.1816(3) 0.85569(8) 0.02935(8) 0.0746(5) Uani 1 1 d . . .
C31 C 1.1199(3) 0.80630(12) 0.15708(11) 0.0430(5) Uani 1 1 d . . .
C32 C 1.2930(4) 0.77063(14) 0.17136(12) 0.0505(6) Uani 1 1 d . . .
F32 F 1.4539(2) 0.80970(9) 0.18759(9) 0.0721(5) Uani 1 1 d . . .
C33 C 1.3116(4) 0.69682(14) 0.16977(13) 0.0566(7) Uani 1 1 d . . .
F33 F 1.4830(3) 0.66519(10) 0.18550(10) 0.0869(6) Uani 1 1 d . . .
C34 C 1.1513(4) 0.65554(13) 0.15096(13) 0.0578(7) Uani 1 1 d . . .
F34 F 1.1664(3) 0.58351(8) 0.14879(9) 0.0818(5) Uani 1 1 d . . .
C35 C 0.9778(4) 0.68808(14) 0.13338(13) 0.0562(6) Uani 1 1 d . . .
F35 F 0.8213(3) 0.64814(9) 0.11362(10) 0.0850(6) Uani 1 1 d . . .
C36 C 0.9647(4) 0.76228(13) 0.13655(12) 0.0490(6) Uani 1 1 d . . .
F36 F 0.7896(2) 0.79106(8) 0.11939(8) 0.0670(4) Uani 1 1 d . . .

loop_
_atom_site_aniso_label
_atom_site_aniso_U_11
_atom_site_aniso_U_22
_atom_site_aniso_U_33
_atom_site_aniso_U_23
_atom_site_aniso_U_13
_atom_site_aniso_U_12
O1 0.0447(9) 0.0438(9) 0.0418(8) -0.0054(7) 0.0042(7) -0.0032(7)
O2 0.0442(9) 0.0488(10) 0.0550(10) -0.0095(7) 0.0014(7) -0.0002(7)
N1 0.0506(11) 0.0349(10) 0.0437(10) 0.0002(8) 0.0077(9) 0.0015(8)
N2 0.0494(12) 0.0361(10) 0.0423(10) -0.0025(8) 0.0039(9) -0.0034(8)
N3 0.0521(12) 0.0415(11) 0.0521(11) -0.0045(9) 0.0016(10) -0.0028(9)
B1 0.0425(14) 0.0425(14) 0.0464(14) -0.0020(11) 0.0041(11) -0.0027(11)
C1 0.0495(14) 0.0494(14) 0.0455(13) 0.0013(10) 0.0051(10) -0.0030(11)
C2 0.0569(14) 0.0405(12) 0.0443(12) -0.0019(10) 0.0114(11) 0.0030(11)
C3 0.0725(18) 0.0533(16) 0.0648(17) 0.0121(13) 0.0203(14) 0.0196(14)
C11 0.0655(16) 0.0457(14) 0.0454(13) 0.0009(10) 0.0139(11) 0.0076(12)
C12 0.087(2) 0.0545(16) 0.0482(14) 0.0051(12) 0.0051(14) 0.0010(14)
C13 0.086(2) 0.0548(16) 0.0582(16) 0.0149(13) 0.0051(14) 0.0058(15)
C14 0.081(2) 0.0448(15) 0.081(2) 0.0149(13) 0.0211(16) 0.0145(14)
C15 0.0785(18) 0.0355(13) 0.0582(15) -0.0016(11) 0.0193(13) -0.0011(12)
C16 0.076(2) 0.093(2) 0.0726(19) 0.0136(17) 0.0328(16) 0.0165(18)
C17 0.101(2) 0.0500(15) 0.0510(15) -0.0038(12) 0.0156(15) 0.0140(15)
C18 0.102(2) 0.0561(18) 0.080(2) -0.0034(15) 0.0161(18) -0.0285(17)
C19 0.113(3) 0.0429(15) 0.079(2) -0.0026(13) 0.0397(18) 0.0074(16)
C21 0.0407(13) 0.0460(14) 0.0573(14) -0.0002(11) 0.0087(11) -0.0016(10)
C22 0.0503(15) 0.0472(14) 0.0684(17) 0.0006(12) 0.0141(12) -0.0042(11)
F22 0.0898(12) 0.0437(8) 0.0813(11) -0.0087(7) 0.0232(9) -0.0100(8)
C23 0.0540(16) 0.0478(15) 0.095(2) 0.0126(15) 0.0147(15) -0.0059(13)
F23 0.1076(15) 0.0470(10) 0.1396(17) 0.0149(10) 0.0346(13) -0.0153(10)
C24 0.0458(15) 0.0686(19) 0.086(2) 0.0309(16) 0.0187(14) -0.0002(13)
F24 0.0794(12) 0.0926(14) 0.1107(14) 0.0517(11) 0.0321(10) -0.0011(10)
C25 0.0483(15) 0.0751(19) 0.0600(16) 0.0170(14) 0.0184(12) 0.0104(13)
F25 0.0863(12) 0.1039(14) 0.0662(10) 0.0199(9) 0.0333(9) 0.0185(10)
C26 0.0503(14) 0.0523(15) 0.0605(16) 0.0047(12) 0.0135(12) 0.0074(12)
F26 0.1125(14) 0.0540(9) 0.0625(10) -0.0030(7) 0.0302(9) 0.0089(9)
C31 0.0492(13) 0.0407(13) 0.0397(12) -0.0010(9) 0.0083(10) 0.0022(10)
C32 0.0496(14) 0.0524(15) 0.0496(14) -0.0057(11) 0.0077(11) 0.0003(12)
F32 0.0456(8) 0.0740(11) 0.0947(12) -0.0238(9) 0.0032(8) 0.0016(8)
C33 0.0640(17) 0.0539(16) 0.0523(15) 0.0014(11) 0.0099(12) 0.0188(14)
F33 0.0792(12) 0.0806(12) 0.0980(13) -0.0059(10) 0.0022(10) 0.0367(10)
C34 0.080(2) 0.0357(13) 0.0616(16) 0.0007(11) 0.0235(14) 0.0038(13)
F34 0.1162(15) 0.0388(9) 0.0965(13) 0.0036(8) 0.0364(11) 0.0109(9)
C35 0.0634(17) 0.0447(14) 0.0630(16) -0.0065(12) 0.0178(13) -0.0094(13)
F35 0.0780(12) 0.0520(9) 0.1278(15) -0.0250(10) 0.0242(11) -0.0205(9)
C36 0.0496(14) 0.0440(13) 0.0536(14) -0.0055(11) 0.0081(11) 0.0001(11)
F36 0.0490(9) 0.0545(9) 0.0930(12) -0.0150(8) -0.0059(8) -0.0004(7)

_geom_special_details            
; 
 All esds (except the esd in the dihedral angle between two l.s. planes) 
 are estimated using the full covariance matrix.  The cell esds are taken 
 into account individually in the estimation of esds in distances, angles 
 and torsion angles; correlations between esds in cell parameters are only 
 used when they are defined by crystal symmetry.  An approximate (isotropic) 
 treatment of cell esds is used for estimating esds involving l.s. planes. 
;

loop_
_geom_bond_atom_site_label_1
_geom_bond_atom_site_label_2
_geom_bond_distance
_geom_bond_site_symmetry_2
_geom_bond_publ_flag
O1 N2 1.344(2) . ?
O1 B1 1.527(3) . ?
O2 N3 1.333(3) . ?
O2 B1 1.538(3) . ?
N1 C1 1.459(3) . ?
N1 C11 1.496(3) . ?
N1 C15 1.496(3) . ?
N2 N3 1.256(3) . ?
N2 C2 1.473(3) . ?
B1 C31 1.615(3) . ?
B1 C21 1.624(4) . ?
C1 C2 1.535(3) . ?
C1 H1A 0.9800 . ?
C1 H1B 0.9800 . ?
C2 C3 1.524(3) . ?
C2 H2 0.9900 . ?
C3 H3A 0.9700 . ?
C3 H3B 0.9700 . ?
C3 H3C 0.9700 . ?
C11 C12 1.526(4) . ?
C11 C17 1.533(4) . ?
C11 C16 1.536(4) . ?
C12 C13 1.509(4) . ?
C12 H12A 0.9800 . ?
C12 H12B 0.9800 . ?
C13 C14 1.512(4) . ?
C13 H13A 0.9800 . ?
C13 H13B 0.9800 . ?
C14 C15 1.531(4) . ?
C14 H14A 0.9800 . ?
C14 H14B 0.9800 . ?
C15 C19 1.533(4) . ?
C15 C18 1.551(4) . ?
C16 H16A 0.9700 . ?
C16 H16B 0.9700 . ?
C16 H16C 0.9700 . ?
C17 H17A 0.9700 . ?
C17 H17B 0.9700 . ?
C17 H17C 0.9700 . ?
C18 H18A 0.9700 . ?
C18 H18B 0.9700 . ?
C18 H18C 0.9700 . ?
C19 H19A 0.9700 . ?
C19 H19B 0.9700 . ?
C19 H19C 0.9700 . ?
C21 C22 1.379(3) . ?
C21 C26 1.387(3) . ?
C22 F22 1.357(3) . ?
C22 C23 1.377(4) . ?
C23 F23 1.344(3) . ?
C23 C24 1.370(4) . ?
C24 F24 1.341(3) . ?
C24 C25 1.363(4) . ?
C25 F25 1.342(3) . ?
C25 C26 1.381(4) . ?
C26 F26 1.341(3) . ?
C31 C36 1.381(3) . ?
C31 C32 1.382(3) . ?
C32 F32 1.347(3) . ?
C32 C33 1.377(4) . ?
C33 F33 1.340(3) . ?
C33 C34 1.373(4) . ?
C34 F34 1.343(3) . ?
C34 C35 1.365(4) . ?
C35 F35 1.341(3) . ?
C35 C36 1.383(3) . ?
C36 F36 1.344(3) . ?

loop_
_geom_angle_atom_site_label_1
_geom_angle_atom_site_label_2
_geom_angle_atom_site_label_3
_geom_angle
_geom_angle_site_symmetry_1
_geom_angle_site_symmetry_3
_geom_angle_publ_flag
N2 O1 B1 105.61(16) . . ?
N3 O2 B1 110.34(17) . . ?
C1 N1 C11 113.03(18) . . ?
C1 N1 C15 114.64(19) . . ?
C11 N1 C15 116.91(18) . . ?
N3 N2 O1 117.30(19) . . ?
N3 N2 C2 123.50(19) . . ?
O1 N2 C2 119.20(18) . . ?
N2 N3 O2 108.90(18) . . ?
O1 B1 O2 97.57(17) . . ?
O1 B1 C31 111.45(19) . . ?
O2 B1 C31 108.64(19) . . ?
O1 B1 C21 110.36(19) . . ?
O2 B1 C21 109.26(19) . . ?
C31 B1 C21 117.7(2) . . ?
N1 C1 C2 114.51(19) . . ?
N1 C1 H1A 108.6 . . ?
C2 C1 H1A 108.6 . . ?
N1 C1 H1B 108.6 . . ?
C2 C1 H1B 108.6 . . ?
H1A C1 H1B 107.6 . . ?
N2 C2 C3 108.65(19) . . ?
N2 C2 C1 110.58(19) . . ?
C3 C2 C1 112.5(2) . . ?
N2 C2 H2 108.3 . . ?
C3 C2 H2 108.3 . . ?
C1 C2 H2 108.3 . . ?
C2 C3 H3A 109.5 . . ?
C2 C3 H3B 109.5 . . ?
H3A C3 H3B 109.5 . . ?
C2 C3 H3C 109.5 . . ?
H3A C3 H3C 109.5 . . ?
H3B C3 H3C 109.5 . . ?
N1 C11 C12 108.4(2) . . ?
N1 C11 C17 108.7(2) . . ?
C12 C11 C17 106.6(2) . . ?
N1 C11 C16 115.2(2) . . ?
C12 C11 C16 110.1(2) . . ?
C17 C11 C16 107.5(2) . . ?
C13 C12 C11 112.9(2) . . ?
C13 C12 H12A 109.0 . . ?
C11 C12 H12A 109.0 . . ?
C13 C12 H12B 109.0 . . ?
C11 C12 H12B 109.0 . . ?
H12A C12 H12B 107.8 . . ?
C12 C13 C14 107.9(2) . . ?
C12 C13 H13A 110.1 . . ?
C14 C13 H13A 110.1 . . ?
C12 C13 H13B 110.1 . . ?
C14 C13 H13B 110.1 . . ?
H13A C13 H13B 108.4 . . ?
C13 C14 C15 114.7(2) . . ?
C13 C14 H14A 108.6 . . ?
C15 C14 H14A 108.6 . . ?
C13 C14 H14B 108.6 . . ?
C15 C14 H14B 108.6 . . ?
H14A C14 H14B 107.6 . . ?
N1 C15 C14 109.1(2) . . ?
N1 C15 C19 108.2(2) . . ?
C14 C15 C19 107.2(2) . . ?
N1 C15 C18 114.3(2) . . ?
C14 C15 C18 110.2(2) . . ?
C19 C15 C18 107.5(2) . . ?
C11 C16 H16A 109.5 . . ?
C11 C16 H16B 109.5 . . ?
H16A C16 H16B 109.5 . . ?
C11 C16 H16C 109.5 . . ?
H16A C16 H16C 109.5 . . ?
H16B C16 H16C 109.5 . . ?
C11 C17 H17A 109.5 . . ?
C11 C17 H17B 109.5 . . ?
H17A C17 H17B 109.5 . . ?
C11 C17 H17C 109.5 . . ?
H17A C17 H17C 109.5 . . ?
H17B C17 H17C 109.5 . . ?
C15 C18 H18A 109.5 . . ?
C15 C18 H18B 109.5 . . ?
H18A C18 H18B 109.5 . . ?
C15 C18 H18C 109.5 . . ?
H18A C18 H18C 109.5 . . ?
H18B C18 H18C 109.5 . . ?
C15 C19 H19A 109.5 . . ?
C15 C19 H19B 109.5 . . ?
H19A C19 H19B 109.5 . . ?
C15 C19 H19C 109.5 . . ?
H19A C19 H19C 109.5 . . ?
H19B C19 H19C 109.5 . . ?
C22 C21 C26 113.4(2) . . ?
C22 C21 B1 120.9(2) . . ?
C26 C21 B1 125.6(2) . . ?
F22 C22 C23 115.8(2) . . ?
F22 C22 C21 119.4(2) . . ?
C23 C22 C21 124.7(3) . . ?
F23 C23 C24 120.3(3) . . ?
F23 C23 C22 120.8(3) . . ?
C24 C23 C22 118.9(3) . . ?
F24 C24 C25 120.0(3) . . ?
F24 C24 C23 120.4(3) . . ?
C25 C24 C23 119.5(2) . . ?
F25 C25 C24 120.0(2) . . ?
F25 C25 C26 120.5(3) . . ?
C24 C25 C26 119.5(3) . . ?
F26 C26 C25 115.9(2) . . ?
F26 C26 C21 120.2(2) . . ?
C25 C26 C21 123.9(3) . . ?
C36 C31 C32 114.6(2) . . ?
C36 C31 B1 124.3(2) . . ?
C32 C31 B1 120.9(2) . . ?
F32 C32 C33 117.5(2) . . ?
F32 C32 C31 118.7(2) . . ?
C33 C32 C31 123.8(2) . . ?
F33 C33 C34 120.0(2) . . ?
F33 C33 C32 121.1(3) . . ?
C34 C33 C32 119.0(2) . . ?
F34 C34 C35 120.3(3) . . ?
F34 C34 C33 119.9(3) . . ?
C35 C34 C33 119.7(2) . . ?
F35 C35 C34 120.0(2) . . ?
F35 C35 C36 120.5(2) . . ?
C34 C35 C36 119.5(2) . . ?
F36 C36 C31 120.1(2) . . ?
F36 C36 C35 116.7(2) . . ?
C31 C36 C35 123.2(2) . . ?

loop_
_geom_torsion_atom_site_label_1
_geom_torsion_atom_site_label_2
_geom_torsion_atom_site_label_3
_geom_torsion_atom_site_label_4
_geom_torsion
_geom_torsion_site_symmetry_1
_geom_torsion_site_symmetry_2
_geom_torsion_site_symmetry_3
_geom_torsion_site_symmetry_4
_geom_torsion_publ_flag
B1 O1 N2 N3 -3.7(2) . . . . ?
B1 O1 N2 C2 176.93(18) . . . . ?
O1 N2 N3 O2 0.4(3) . . . . ?
C2 N2 N3 O2 179.66(18) . . . . ?
B1 O2 N3 N2 3.3(2) . . . . ?
N2 O1 B1 O2 4.8(2) . . . . ?
N2 O1 B1 C31 118.29(19) . . . . ?
N2 O1 B1 C21 -109.04(19) . . . . ?
N3 O2 B1 O1 -4.9(2) . . . . ?
N3 O2 B1 C31 -120.7(2) . . . . ?
N3 O2 B1 C21 109.8(2) . . . . ?
C11 N1 C1 C2 96.8(2) . . . . ?
C15 N1 C1 C2 -125.8(2) . . . . ?
N3 N2 C2 C3 135.7(2) . . . . ?
O1 N2 C2 C3 -45.1(3) . . . . ?
N3 N2 C2 C1 -100.5(2) . . . . ?
O1 N2 C2 C1 78.8(2) . . . . ?
N1 C1 C2 N2 70.3(2) . . . . ?
N1 C1 C2 C3 -168.0(2) . . . . ?
C1 N1 C11 C12 -170.7(2) . . . . ?
C15 N1 C11 C12 52.9(3) . . . . ?
C1 N1 C11 C17 -55.3(3) . . . . ?
C15 N1 C11 C17 168.3(2) . . . . ?
C1 N1 C11 C16 65.4(3) . . . . ?
C15 N1 C11 C16 -71.0(3) . . . . ?
N1 C11 C12 C13 -56.7(3) . . . . ?
C17 C11 C12 C13 -173.6(2) . . . . ?
C16 C11 C12 C13 70.1(3) . . . . ?
C11 C12 C13 C14 58.6(3) . . . . ?
C12 C13 C14 C15 -55.8(3) . . . . ?
C1 N1 C15 C14 174.6(2) . . . . ?
C11 N1 C15 C14 -49.7(3) . . . . ?
C1 N1 C15 C19 58.3(3) . . . . ?
C11 N1 C15 C19 -166.0(2) . . . . ?
C1 N1 C15 C18 -61.5(3) . . . . ?
C11 N1 C15 C18 74.2(3) . . . . ?
C13 C14 C15 N1 50.8(3) . . . . ?
C13 C14 C15 C19 167.7(2) . . . . ?
C13 C14 C15 C18 -75.5(3) . . . . ?
O1 B1 C21 C22 58.9(3) . . . . ?
O2 B1 C21 C22 -47.3(3) . . . . ?
C31 B1 C21 C22 -171.7(2) . . . . ?
O1 B1 C21 C26 -122.4(2) . . . . ?
O2 B1 C21 C26 131.4(2) . . . . ?
C31 B1 C21 C26 7.0(4) . . . . ?
C26 C21 C22 F22 178.3(2) . . . . ?
B1 C21 C22 F22 -2.8(4) . . . . ?
C26 C21 C22 C23 -1.2(4) . . . . ?
B1 C21 C22 C23 177.6(2) . . . . ?
F22 C22 C23 F23 0.2(4) . . . . ?
C21 C22 C23 F23 179.8(2) . . . . ?
F22 C22 C23 C24 -179.3(2) . . . . ?
C21 C22 C23 C24 0.3(4) . . . . ?
F23 C23 C24 F24 0.4(4) . . . . ?
C22 C23 C24 F24 179.9(2) . . . . ?
F23 C23 C24 C25 -178.8(3) . . . . ?
C22 C23 C24 C25 0.7(4) . . . . ?
F24 C24 C25 F25 -0.3(4) . . . . ?
C23 C24 C25 F25 178.8(2) . . . . ?
F24 C24 C25 C26 -179.8(2) . . . . ?
C23 C24 C25 C26 -0.7(4) . . . . ?
F25 C25 C26 F26 -1.2(4) . . . . ?
C24 C25 C26 F26 178.2(2) . . . . ?
F25 C25 C26 C21 -179.9(2) . . . . ?
C24 C25 C26 C21 -0.4(4) . . . . ?
C22 C21 C26 F26 -177.3(2) . . . . ?
B1 C21 C26 F26 3.9(4) . . . . ?
C22 C21 C26 C25 1.3(4) . . . . ?
B1 C21 C26 C25 -177.5(2) . . . . ?
O1 B1 C31 C36 27.6(3) . . . . ?
O2 B1 C31 C36 134.0(2) . . . . ?
C21 B1 C31 C36 -101.3(3) . . . . ?
O1 B1 C31 C32 -147.2(2) . . . . ?
O2 B1 C31 C32 -40.9(3) . . . . ?
C21 B1 C31 C32 83.9(3) . . . . ?
C36 C31 C32 F32 175.8(2) . . . . ?
B1 C31 C32 F32 -8.9(3) . . . . ?
C36 C31 C32 C33 -3.9(4) . . . . ?
B1 C31 C32 C33 171.4(2) . . . . ?
F32 C32 C33 F33 1.7(4) . . . . ?
C31 C32 C33 F33 -178.6(2) . . . . ?
F32 C32 C33 C34 -177.6(2) . . . . ?
C31 C32 C33 C34 2.1(4) . . . . ?
F33 C33 C34 F34 0.4(4) . . . . ?
C32 C33 C34 F34 179.7(2) . . . . ?
F33 C33 C34 C35 -178.4(2) . . . . ?
C32 C33 C34 C35 0.9(4) . . . . ?
F34 C34 C35 F35 -0.2(4) . . . . ?
C33 C34 C35 F35 178.6(2) . . . . ?
F34 C34 C35 C36 179.4(2) . . . . ?
C33 C34 C35 C36 -1.8(4) . . . . ?
C32 C31 C36 F36 -178.1(2) . . . . ?
B1 C31 C36 F36 6.8(4) . . . . ?
C32 C31 C36 C35 2.9(4) . . . . ?
B1 C31 C36 C35 -172.2(2) . . . . ?
F35 C35 C36 F36 0.3(4) . . . . ?
C34 C35 C36 F36 -179.2(2) . . . . ?
F35 C35 C36 C31 179.4(2) . . . . ?
C34 C35 C36 C31 -0.2(4) . . . . ?

_diffrn_measured_fraction_theta_max 0.983
_diffrn_reflns_theta_full        25.00
_diffrn_measured_fraction_theta_full 0.983
_refine_diff_density_max         0.252
_refine_diff_density_min         -0.162
_refine_diff_density_rms         0.036
####################################################################### 
# 
# This file contains crystal structure data downloaded from the 
# Cambridge Structural Database (CSD) hosted by the Cambridge 
# Crystallographic Data Centre (CCDC).
# 
# Full information about CCDC data access policies and citation 
# guidelines are available at http://www.ccdc.cam.ac.uk/access/V1 
# 
# Audit and citation data items may have been added by the CCDC. 
# Please retain this information to preserve the provenance of 
# this file and to allow appropriate attribution of the data. 
# 
#######################################################################

data_erk8408
_database_code_depnum_ccdc_archive 'CCDC 1506878'
_audit_update_record             
;
2016-09-27 deposited with the CCDC.
2017-01-04 downloaded from the CCDC.
;

_chemical_name_systematic        ?
_chemical_name_common            ?
_chemical_formula_moiety         ?
_chemical_formula_sum            'C26 H28 B F10 N3 O2'
_chemical_formula_iupac          ?
_chemical_formula_weight         615.32

_chemical_melting_point          ?

_space_group_crystal_system      monoclinic
_space_group_name_H-M_alt        'P 1 21/c 1'
_space_group_name_Hall           '-P 2ybc'
loop_
_space_group_symop_operation_xyz
'x, y, z'
'-x, y+1/2, -z+1/2'
'-x, -y, -z'
'x, -y-1/2, z-1/2'

_cell_length_a                   11.4759(7)
_cell_length_b                   11.5926(7)
_cell_length_c                   20.7695(13)
_cell_angle_alpha                90
_cell_angle_beta                 95.877(2)
_cell_angle_gamma                90
_cell_volume                     2748.6(3)
_cell_formula_units_Z            4
_cell_measurement_reflns_used    9919
_cell_measurement_theta_min      2.5040
_cell_measurement_theta_max      27.6332
_cell_measurement_temperature    105.(2)

_exptl_crystal_description       prism
_exptl_crystal_colour            colourless
_exptl_crystal_size_max          0.182
_exptl_crystal_size_mid          0.092
_exptl_crystal_size_min          0.078
_exptl_crystal_density_diffrn    1.487
_exptl_crystal_density_meas      ?
_exptl_crystal_density_method    'not measured'
_exptl_crystal_F_000             1264

_exptl_absorpt_coefficient_mu    0.140
_exptl_absorpt_correction_type   multi-scan
_exptl_absorpt_process_details   
;
Bruker AXS (2014). SADABS, Version 2014/2, Bruker AXS Inc., Madison, Wisconsin,
USA.
;
_exptl_absorpt_correction_T_min  0.85
_exptl_absorpt_correction_T_max  0.99

_exptl_special_details           
;
;

_diffrn_ambient_temperature      105.(2)

_diffrn_source                   'Mo ImS'
_diffrn_source_type              'micro focus tube'

_diffrn_radiation_type           'Mo K\a'
_diffrn_radiation_wavelength     0.71073
_diffrn_radiation_monochromator  'MX mirror'

_diffrn_measurement_device_type  'Bruker D8 Venture PHOTON 100 CMOS'
_diffrn_measurement_method       'omega and phi scans'

_diffrn_detector_area_resol_mean 10.4167

_diffrn_reflns_number            45157
_diffrn_reflns_av_R_equivalents  0.1041
_diffrn_reflns_av_unetI/netI     0.0569
_diffrn_reflns_theta_min         2.50
_diffrn_reflns_theta_max         25.02
_diffrn_reflns_theta_full        25.02
_diffrn_measured_fraction_theta_max 0.999
_diffrn_measured_fraction_theta_full 0.999
_diffrn_reflns_limit_h_min       -13
_diffrn_reflns_limit_h_max       13
_diffrn_reflns_limit_k_min       -13
_diffrn_reflns_limit_k_max       13
_diffrn_reflns_limit_l_min       -24
_diffrn_reflns_limit_l_max       24

_refine_special_details          
;
Reflections were merged by SHELXL according to the crystal
class for the calculation of statistics and refinement.

_reflns_Friedel_fraction is defined as the number of unique
Friedel pairs measured divided by the number that would be
possible theoretically, ignoring centric projections and
systematic absences.
;

_reflns_number_total             4865
_reflns_number_gt                4015
_reflns_threshold_expression     'I > 2\s(I)'

_refine_ls_structure_factor_coef Fsqd
_refine_ls_matrix_type           full
_refine_ls_R_factor_all          0.1147
_refine_ls_R_factor_gt           0.0945
_refine_ls_wR_factor_gt          0.1765
_refine_ls_wR_factor_ref         0.1841
_refine_ls_goodness_of_fit_ref   1.200
_refine_ls_restrained_S_all      1.200
_refine_ls_number_reflns         4865
_refine_ls_number_parameters     385
_refine_ls_number_restraints     0
_refine_ls_number_constraints    ?
_refine_ls_hydrogen_treatment    constr
_refine_ls_weighting_scheme      calc
_refine_ls_weighting_details     
'w=1/[\s^2^(Fo^2^)+(0.0315P)^2^+13.1524P] where P=(Fo^2^+2Fc^2^)/3'

_atom_sites_solution_hydrogens   geom
_atom_sites_solution_primary     ?
_atom_sites_solution_secondary   ?

_refine_ls_shift/su_max          0.000
_refine_ls_shift/su_mean         0.000
_refine_diff_density_max         0.497
_refine_diff_density_min         -0.328
_refine_ls_extinction_method     none
_refine_ls_extinction_coef       ?

loop_
_atom_type_symbol
_atom_type_description
_atom_type_scat_dispersion_real
_atom_type_scat_dispersion_imag
_atom_type_scat_source
C C 0.0033 0.0016 'International Tables Vol C Tables 4.2.6.8 and 6.1.1.4'
H H 0.0000 0.0000 'International Tables Vol C Tables 4.2.6.8 and 6.1.1.4'
B B 0.0013 0.0007 'International Tables Vol C Tables 4.2.6.8 and 6.1.1.4'
N N 0.0061 0.0033 'International Tables Vol C Tables 4.2.6.8 and 6.1.1.4'
O O 0.0106 0.0060 'International Tables Vol C Tables 4.2.6.8 and 6.1.1.4'
F F 0.0171 0.0103 'International Tables Vol C Tables 4.2.6.8 and 6.1.1.4'

_computing_data_collection       
;
APEX2 v.2014.1-1 (Bruker AXS Inc., 2014)

;
_computing_cell_refinement       'SAINT V8.34A (Bruker AXS Inc., 2013)'
_computing_data_reduction        'SAINT V8.34A (Bruker AXS Inc., 2013)'
_computing_structure_solution    'SHELXL-2014 (Sheldrick, 2014)'
_computing_structure_refinement  'SHELXL-2014 (Sheldrick, 2014)'
_computing_molecular_graphics    'XP (Sheldrick, 2014)'
_computing_publication_material  'SHELXL-2014 (Sheldrick, 2014)'

loop_
_atom_site_type_symbol
_atom_site_label
_atom_site_fract_x
_atom_site_fract_y
_atom_site_fract_z
_atom_site_U_iso_or_equiv
_atom_site_adp_type
_atom_site_calc_flag
_atom_site_refinement_flags_adp
_atom_site_refinement_flags_occupancy
_atom_site_refinement_flags_posn
_atom_site_occupancy
_atom_site_disorder_assembly
_atom_site_disorder_group
B B1 0.5471(5) 0.6987(4) 0.3905(3) 0.0153(11) Uani d . . . 1 . .
N N1 0.1401(3) 0.8054(3) 0.33780(17) 0.0105(8) Uani d . . . 1 . .
N N2 0.3653(3) 0.7271(3) 0.42065(17) 0.0112(8) Uani d . . . 1 . .
N N3 0.3662(3) 0.6209(3) 0.40999(18) 0.0170(9) Uani d . . . 1 . .
O O1 0.4612(2) 0.7867(2) 0.41058(14) 0.0111(6) Uani d . . . 1 . .
O O2 0.4676(3) 0.5920(3) 0.38938(16) 0.0178(7) Uani d . . . 1 . .
C C1 0.2100(4) 0.8680(4) 0.3888(2) 0.0129(9) Uani d . . . 1 . .
H H1A 0.1598 0.9263 0.4073 0.016 Uiso calc U . R 1 . .
H H1B 0.2735 0.9095 0.3697 0.016 Uiso calc U . R 1 . .
C C2 0.2651(4) 0.7890(4) 0.4443(2) 0.0105(9) Uani d . . . 1 . .
H H2 0.2052 0.7309 0.4544 0.013 Uiso calc U . R 1 . .
C C3 0.3085(4) 0.8531(4) 0.5070(2) 0.0178(10) Uani d . . . 1 . .
H H3 0.3586 0.9191 0.4958 0.021 Uiso calc U . R 1 . .
C C4 0.2043(5) 0.9010(5) 0.5385(2) 0.0322(14) Uani d . . . 1 . .
H H4A 0.1609 0.9552 0.5088 0.048 Uiso calc U . R 1 . .
H H4B 0.2324 0.941 0.5787 0.048 Uiso calc U . R 1 . .
H H4C 0.1526 0.8375 0.5483 0.048 Uiso calc U . R 1 . .
C C5 0.3814(5) 0.7746(5) 0.5547(2) 0.0286(13) Uani d . . . 1 . .
H H5A 0.3353 0.7064 0.5638 0.043 Uiso calc U . R 1 . .
H H5B 0.4033 0.8166 0.5951 0.043 Uiso calc U . R 1 . .
H H5C 0.4524 0.7504 0.5358 0.043 Uiso calc U . R 1 . .
C C11 0.0115(4) 0.8090(4) 0.3449(2) 0.0140(10) Uani d . . . 1 . .
C C12 -0.0518(4) 0.7273(4) 0.2946(2) 0.0211(11) Uani d . . . 1 . .
H H12A -0.0274 0.647 0.3053 0.025 Uiso calc U . R 1 . .
H H12B -0.1372 0.7327 0.2974 0.025 Uiso calc U . R 1 . .
C C13 -0.0270(4) 0.7534(5) 0.2259(2) 0.0247(12) Uani d . . . 1 . .
H H13A -0.0554 0.8317 0.2133 0.03 Uiso calc U . R 1 . .
H H13B -0.0678 0.6971 0.1957 0.03 Uiso calc U . R 1 . .
C C14 0.1049(4) 0.7458(5) 0.2230(2) 0.0236(11) Uani d . . . 1 . .
H H14A 0.1224 0.7656 0.1786 0.028 Uiso calc U . R 1 . .
H H14B 0.1302 0.6651 0.2316 0.028 Uiso calc U . R 1 . .
C C15 0.1759(4) 0.8249(4) 0.2709(2) 0.0152(10) Uani d . . . 1 . .
C C16 -0.0442(4) 0.9300(4) 0.3385(2) 0.0206(11) Uani d . . . 1 . .
H H16A 0.0047 0.9849 0.365 0.031 Uiso calc U . R 1 . .
H H16B -0.1226 0.9277 0.3532 0.031 Uiso calc U . R 1 . .
H H16C -0.0501 0.9544 0.2931 0.031 Uiso calc U . R 1 . .
C C17 -0.0097(4) 0.7606(5) 0.4107(2) 0.0240(12) Uani d . . . 1 . .
H H17A 0.0266 0.6842 0.4162 0.036 Uiso calc U . R 1 . .
H H17B -0.0941 0.754 0.4136 0.036 Uiso calc U . R 1 . .
H H17C 0.0248 0.8123 0.4448 0.036 Uiso calc U . R 1 . .
C C18 0.1638(4) 0.9512(5) 0.2478(2) 0.0269(12) Uani d . . . 1 . .
H H18A 0.0811 0.9684 0.2348 0.04 Uiso calc U . R 1 . .
H H18B 0.2091 0.9625 0.2108 0.04 Uiso calc U . R 1 . .
H H18C 0.1934 1.0028 0.2831 0.04 Uiso calc U . R 1 . .
C C19 0.3040(4) 0.7908(5) 0.2707(2) 0.0199(11) Uani d . . . 1 . .
H H19A 0.3537 0.8484 0.2946 0.03 Uiso calc U . R 1 . .
H H19B 0.3239 0.7869 0.2259 0.03 Uiso calc U . R 1 . .
H H19C 0.317 0.7152 0.2913 0.03 Uiso calc U . R 1 . .
C C21 0.6596(4) 0.6822(4) 0.4451(2) 0.0153(10) Uani d . . . 1 . .
C C22 0.6998(4) 0.7650(4) 0.4903(2) 0.0158(10) Uani d . . . 1 . .
F F22 0.6442(2) 0.8673(2) 0.49290(13) 0.0216(6) Uani d . . . 1 . .
C C23 0.7957(4) 0.7475(4) 0.5352(2) 0.0175(10) Uani d . . . 1 . .
F F23 0.8313(2) 0.8313(3) 0.57710(13) 0.0282(7) Uani d . . . 1 . .
C C24 0.8526(4) 0.6442(5) 0.5371(2) 0.0192(11) Uani d . . . 1 . .
F F24 0.9444(2) 0.6249(3) 0.58116(13) 0.0325(8) Uani d . . . 1 . .
C C25 0.8161(4) 0.5590(4) 0.4932(2) 0.0199(11) Uani d . . . 1 . .
F F25 0.8713(3) 0.4574(3) 0.49415(15) 0.0310(7) Uani d . . . 1 . .
C C26 0.7226(4) 0.5816(4) 0.4480(2) 0.0168(10) Uani d . . . 1 . .
F F26 0.6924(2) 0.4978(2) 0.40369(14) 0.0262(7) Uani d . . . 1 . .
C C31 0.5867(4) 0.7309(4) 0.3197(2) 0.0145(10) Uani d . . . 1 . .
C C32 0.5848(4) 0.6564(4) 0.2676(2) 0.0182(11) Uani d . . . 1 . .
F F32 0.5540(2) 0.5450(2) 0.27343(14) 0.0261(7) Uani d . . . 1 . .
C C33 0.6146(4) 0.6906(5) 0.2076(2) 0.0222(12) Uani d . . . 1 . .
F F33 0.6114(3) 0.6148(3) 0.15873(14) 0.0384(8) Uani d . . . 1 . .
C C34 0.6494(4) 0.8020(5) 0.1985(2) 0.0223(12) Uani d . . . 1 . .
F F34 0.6775(3) 0.8367(3) 0.14054(14) 0.0388(9) Uani d . . . 1 . .
C C35 0.6548(4) 0.8799(4) 0.2493(2) 0.0201(11) Uani d . . . 1 . .
F F35 0.6912(2) 0.9868(3) 0.24117(14) 0.0294(7) Uani d . . . 1 . .
C C36 0.6232(4) 0.8415(4) 0.3083(2) 0.0156(10) Uani d . . . 1 . .
F F36 0.6289(2) 0.9199(2) 0.35637(13) 0.0218(6) Uani d . . . 1 . .

loop_
_atom_site_aniso_label
_atom_site_aniso_U_11
_atom_site_aniso_U_22
_atom_site_aniso_U_33
_atom_site_aniso_U_12
_atom_site_aniso_U_13
_atom_site_aniso_U_23
B1 0.015(3) 0.010(3) 0.021(3) 0.000(2) 0.002(2) -0.004(2)
N1 0.0091(18) 0.0099(19) 0.0121(18) -0.0026(15) -0.0007(15) 0.0029(15)
N2 0.0106(19) 0.008(2) 0.0151(19) -0.0040(15) 0.0004(15) 0.0012(15)
N3 0.016(2) 0.016(2) 0.019(2) -0.0001(17) -0.0011(16) 0.0009(17)
O1 0.0069(14) 0.0086(15) 0.0177(16) -0.0036(12) 0.0007(12) 0.0002(13)
O2 0.0160(17) 0.0107(16) 0.0273(18) 0.0023(14) 0.0051(14) -0.0038(14)
C1 0.008(2) 0.011(2) 0.020(2) 0.0016(18) 0.0037(18) -0.0032(19)
C2 0.007(2) 0.010(2) 0.015(2) -0.0026(17) 0.0047(17) -0.0021(18)
C3 0.013(2) 0.023(3) 0.016(2) -0.006(2) -0.0015(19) -0.002(2)
C4 0.027(3) 0.051(4) 0.019(3) -0.006(3) 0.007(2) -0.015(3)
C5 0.032(3) 0.038(3) 0.014(2) -0.012(3) -0.005(2) 0.000(2)
C11 0.006(2) 0.018(2) 0.018(2) -0.0007(19) 0.0010(18) 0.002(2)
C12 0.012(2) 0.022(3) 0.028(3) -0.003(2) -0.006(2) 0.000(2)
C13 0.023(3) 0.030(3) 0.019(3) -0.002(2) -0.006(2) -0.002(2)
C14 0.024(3) 0.033(3) 0.013(2) 0.003(2) 0.000(2) -0.006(2)
C15 0.011(2) 0.019(2) 0.016(2) 0.0014(19) 0.0030(18) -0.0005(19)
C16 0.007(2) 0.023(3) 0.031(3) 0.001(2) -0.002(2) -0.004(2)
C17 0.013(2) 0.037(3) 0.021(3) -0.002(2) 0.001(2) 0.003(2)
C18 0.017(3) 0.039(3) 0.025(3) 0.004(2) 0.003(2) 0.018(2)
C19 0.016(2) 0.033(3) 0.011(2) -0.001(2) 0.0028(19) 0.002(2)
C21 0.015(2) 0.016(2) 0.016(2) -0.0041(19) 0.0068(19) 0.0005(19)
C22 0.017(2) 0.017(2) 0.015(2) 0.005(2) 0.0084(19) 0.0043(19)
F22 0.0219(15) 0.0169(14) 0.0247(15) 0.0011(12) -0.0035(12) -0.0040(12)
C23 0.020(3) 0.023(3) 0.009(2) -0.003(2) 0.0023(19) -0.004(2)
F23 0.0266(16) 0.0341(18) 0.0220(15) -0.0004(14) -0.0064(12) -0.0083(13)
C24 0.008(2) 0.036(3) 0.014(2) 0.005(2) 0.0006(19) 0.009(2)
F24 0.0248(16) 0.053(2) 0.0167(15) 0.0150(15) -0.0092(12) 0.0031(14)
C25 0.018(3) 0.024(3) 0.018(3) 0.011(2) 0.005(2) 0.007(2)
F25 0.0310(17) 0.0239(16) 0.0376(18) 0.0143(14) 0.0014(14) 0.0054(14)
C26 0.012(2) 0.017(2) 0.022(3) -0.0016(19) 0.003(2) -0.002(2)
F26 0.0222(15) 0.0189(15) 0.0366(17) 0.0049(12) -0.0015(13) -0.0085(13)
C31 0.003(2) 0.022(3) 0.017(2) 0.0028(19) -0.0024(18) 0.000(2)
C32 0.005(2) 0.022(3) 0.026(3) 0.0060(19) -0.0063(19) -0.006(2)
F32 0.0210(15) 0.0213(16) 0.0358(17) -0.0003(12) 0.0021(13) -0.0135(13)
C33 0.013(2) 0.035(3) 0.017(3) 0.014(2) -0.002(2) -0.009(2)
F33 0.0379(19) 0.052(2) 0.0233(16) 0.0150(16) -0.0044(14) -0.0149(16)
C34 0.011(2) 0.044(3) 0.013(2) 0.015(2) 0.0045(19) 0.006(2)
F34 0.0361(18) 0.061(2) 0.0208(16) 0.0208(17) 0.0111(14) 0.0092(15)
C35 0.006(2) 0.023(3) 0.031(3) 0.003(2) 0.001(2) 0.008(2)
F35 0.0201(15) 0.0320(18) 0.0366(17) 0.0012(13) 0.0059(13) 0.0148(14)
C36 0.003(2) 0.023(3) 0.020(2) 0.0028(19) -0.0023(18) -0.004(2)
F36 0.0233(15) 0.0186(15) 0.0240(15) -0.0055(12) 0.0053(12) -0.0058(12)

_geom_special_details            
;
All esds (except the esd in the dihedral angle between two l.s. planes)
are estimated using the full covariance matrix.  The cell esds are taken
into account individually in the estimation of esds in distances, angles
and torsion angles; correlations between esds in cell parameters are only
used when they are defined by crystal symmetry.  An approximate (isotropic)
treatment of cell esds is used for estimating esds involving l.s. planes.
;

loop_
_geom_bond_atom_site_label_1
_geom_bond_atom_site_label_2
_geom_bond_site_symmetry_2
_geom_bond_distance
_geom_bond_publ_flag
B1 O1 . 1.508(6) ?
B1 O2 . 1.536(6) ?
B1 C31 . 1.625(7) ?
B1 C21 . 1.640(7) ?
N1 C1 . 1.455(5) ?
N1 C11 . 1.499(5) ?
N1 C15 . 1.505(6) ?
N2 N3 . 1.252(5) ?
N2 O1 . 1.334(4) ?
N2 C2 . 1.482(5) ?
N3 O2 . 1.323(5) ?
C1 C2 . 1.554(6) ?
C1 H1A . 0.99 ?
C1 H1B . 0.99 ?
C2 C3 . 1.537(6) ?
C2 H2 . 1.0 ?
C3 C4 . 1.525(7) ?
C3 C5 . 1.530(7) ?
C3 H3 . 1.0 ?
C4 H4A . 0.98 ?
C4 H4B . 0.98 ?
C4 H4C . 0.98 ?
C5 H5A . 0.98 ?
C5 H5B . 0.98 ?
C5 H5C . 0.98 ?
C11 C17 . 1.519(7) ?
C11 C12 . 1.537(6) ?
C11 C16 . 1.542(6) ?
C12 C13 . 1.515(7) ?
C12 H12A . 0.99 ?
C12 H12B . 0.99 ?
C13 C14 . 1.523(7) ?
C13 H13A . 0.99 ?
C13 H13B . 0.99 ?
C14 C15 . 1.527(7) ?
C14 H14A . 0.99 ?
C14 H14B . 0.99 ?
C15 C19 . 1.523(6) ?
C15 C18 . 1.543(7) ?
C16 H16A . 0.98 ?
C16 H16B . 0.98 ?
C16 H16C . 0.98 ?
C17 H17A . 0.98 ?
C17 H17B . 0.98 ?
C17 H17C . 0.98 ?
C18 H18A . 0.98 ?
C18 H18B . 0.98 ?
C18 H18C . 0.98 ?
C19 H19A . 0.98 ?
C19 H19B . 0.98 ?
C19 H19C . 0.98 ?
C21 C26 . 1.371(7) ?
C21 C22 . 1.388(7) ?
C22 F22 . 1.351(5) ?
C22 C23 . 1.382(6) ?
C23 F23 . 1.340(5) ?
C23 C24 . 1.363(7) ?
C24 F24 . 1.342(5) ?
C24 C25 . 1.381(7) ?
C25 F25 . 1.336(5) ?
C25 C26 . 1.376(7) ?
C26 F26 . 1.358(5) ?
C31 C36 . 1.377(7) ?
C31 C32 . 1.384(7) ?
C32 F32 . 1.347(6) ?
C32 C33 . 1.384(7) ?
C33 F33 . 1.341(6) ?
C33 C34 . 1.371(8) ?
C34 F34 . 1.340(5) ?
C34 C35 . 1.384(7) ?
C35 F35 . 1.324(6) ?
C35 C36 . 1.387(7) ?
C36 F36 . 1.346(5) ?

loop_
_geom_angle_atom_site_label_1
_geom_angle_atom_site_label_2
_geom_angle_atom_site_label_3
_geom_angle_site_symmetry_1
_geom_angle_site_symmetry_3
_geom_angle
_geom_angle_publ_flag
O1 B1 O2 . . 98.3(3) ?
O1 B1 C31 . . 110.2(4) ?
O2 B1 C31 . . 113.1(4) ?
O1 B1 C21 . . 112.2(4) ?
O2 B1 C21 . . 109.9(4) ?
C31 B1 C21 . . 112.3(4) ?
C1 N1 C11 . . 112.9(3) ?
C1 N1 C15 . . 114.6(3) ?
C11 N1 C15 . . 116.8(3) ?
N3 N2 O1 . . 117.4(4) ?
N3 N2 C2 . . 123.8(4) ?
O1 N2 C2 . . 118.8(3) ?
N2 N3 O2 . . 109.2(4) ?
N2 O1 B1 . . 105.4(3) ?
N3 O2 B1 . . 109.4(3) ?
N1 C1 C2 . . 113.5(4) ?
N1 C1 H1A . . 108.9 ?
C2 C1 H1A . . 108.9 ?
N1 C1 H1B . . 108.9 ?
C2 C1 H1B . . 108.9 ?
H1A C1 H1B . . 107.7 ?
N2 C2 C3 . . 108.6(3) ?
N2 C2 C1 . . 108.1(3) ?
C3 C2 C1 . . 114.6(4) ?
N2 C2 H2 . . 108.5 ?
C3 C2 H2 . . 108.5 ?
C1 C2 H2 . . 108.5 ?
C4 C3 C5 . . 109.9(4) ?
C4 C3 C2 . . 109.8(4) ?
C5 C3 C2 . . 111.7(4) ?
C4 C3 H3 . . 108.5 ?
C5 C3 H3 . . 108.5 ?
C2 C3 H3 . . 108.5 ?
C3 C4 H4A . . 109.5 ?
C3 C4 H4B . . 109.5 ?
H4A C4 H4B . . 109.5 ?
C3 C4 H4C . . 109.5 ?
H4A C4 H4C . . 109.5 ?
H4B C4 H4C . . 109.5 ?
C3 C5 H5A . . 109.5 ?
C3 C5 H5B . . 109.5 ?
H5A C5 H5B . . 109.5 ?
C3 C5 H5C . . 109.5 ?
H5A C5 H5C . . 109.5 ?
H5B C5 H5C . . 109.5 ?
N1 C11 C17 . . 109.2(4) ?
N1 C11 C12 . . 108.5(4) ?
C17 C11 C12 . . 106.0(4) ?
N1 C11 C16 . . 114.8(4) ?
C17 C11 C16 . . 108.2(4) ?
C12 C11 C16 . . 109.8(4) ?
C13 C12 C11 . . 113.4(4) ?
C13 C12 H12A . . 108.9 ?
C11 C12 H12A . . 108.9 ?
C13 C12 H12B . . 108.9 ?
C11 C12 H12B . . 108.9 ?
H12A C12 H12B . . 107.7 ?
C12 C13 C14 . . 108.0(4) ?
C12 C13 H13A . . 110.1 ?
C14 C13 H13A . . 110.1 ?
C12 C13 H13B . . 110.1 ?
C14 C13 H13B . . 110.1 ?
H13A C13 H13B . . 108.4 ?
C13 C14 C15 . . 113.9(4) ?
C13 C14 H14A . . 108.8 ?
C15 C14 H14A . . 108.8 ?
C13 C14 H14B . . 108.8 ?
C15 C14 H14B . . 108.8 ?
H14A C14 H14B . . 107.7 ?
N1 C15 C19 . . 108.6(4) ?
N1 C15 C14 . . 109.5(4) ?
C19 C15 C14 . . 107.1(4) ?
N1 C15 C18 . . 113.9(4) ?
C19 C15 C18 . . 107.5(4) ?
C14 C15 C18 . . 110.0(4) ?
C11 C16 H16A . . 109.5 ?
C11 C16 H16B . . 109.5 ?
H16A C16 H16B . . 109.5 ?
C11 C16 H16C . . 109.5 ?
H16A C16 H16C . . 109.5 ?
H16B C16 H16C . . 109.5 ?
C11 C17 H17A . . 109.5 ?
C11 C17 H17B . . 109.5 ?
H17A C17 H17B . . 109.5 ?
C11 C17 H17C . . 109.5 ?
H17A C17 H17C . . 109.5 ?
H17B C17 H17C . . 109.5 ?
C15 C18 H18A . . 109.5 ?
C15 C18 H18B . . 109.5 ?
H18A C18 H18B . . 109.5 ?
C15 C18 H18C . . 109.5 ?
H18A C18 H18C . . 109.5 ?
H18B C18 H18C . . 109.5 ?
C15 C19 H19A . . 109.5 ?
C15 C19 H19B . . 109.5 ?
H19A C19 H19B . . 109.5 ?
C15 C19 H19C . . 109.5 ?
H19A C19 H19C . . 109.5 ?
H19B C19 H19C . . 109.5 ?
C26 C21 C22 . . 114.9(4) ?
C26 C21 B1 . . 120.2(4) ?
C22 C21 B1 . . 124.9(4) ?
F22 C22 C23 . . 116.7(4) ?
F22 C22 C21 . . 120.5(4) ?
C23 C22 C21 . . 122.8(4) ?
F23 C23 C24 . . 120.4(4) ?
F23 C23 C22 . . 120.0(4) ?
C24 C23 C22 . . 119.6(4) ?
F24 C24 C23 . . 120.5(4) ?
F24 C24 C25 . . 119.7(4) ?
C23 C24 C25 . . 119.9(4) ?
F25 C25 C26 . . 120.9(4) ?
F25 C25 C24 . . 120.6(4) ?
C26 C25 C24 . . 118.5(4) ?
F26 C26 C21 . . 118.9(4) ?
F26 C26 C25 . . 116.9(4) ?
C21 C26 C25 . . 124.2(4) ?
C36 C31 C32 . . 115.3(4) ?
C36 C31 B1 . . 119.2(4) ?
C32 C31 B1 . . 125.5(4) ?
F32 C32 C33 . . 116.6(4) ?
F32 C32 C31 . . 120.8(4) ?
C33 C32 C31 . . 122.7(5) ?
F33 C33 C34 . . 120.0(5) ?
F33 C33 C32 . . 120.2(5) ?
C34 C33 C32 . . 119.8(4) ?
F34 C34 C33 . . 120.4(5) ?
F34 C34 C35 . . 119.5(5) ?
C33 C34 C35 . . 120.0(4) ?
F35 C35 C34 . . 120.2(4) ?
F35 C35 C36 . . 121.8(5) ?
C34 C35 C36 . . 118.0(5) ?
F36 C36 C31 . . 119.6(4) ?
F36 C36 C35 . . 116.2(4) ?
C31 C36 C35 . . 124.2(4) ?

loop_
_geom_torsion_atom_site_label_1
_geom_torsion_atom_site_label_2
_geom_torsion_atom_site_label_3
_geom_torsion_atom_site_label_4
_geom_torsion_site_symmetry_1
_geom_torsion_site_symmetry_2
_geom_torsion_site_symmetry_3
_geom_torsion_site_symmetry_4
_geom_torsion
_geom_torsion_publ_flag
O1 N2 N3 O2 . . . . -0.8(5) ?
C2 N2 N3 O2 . . . . 180.0(3) ?
N3 N2 O1 B1 . . . . -2.2(5) ?
C2 N2 O1 B1 . . . . 177.1(4) ?
O2 B1 O1 N2 . . . . 3.6(4) ?
C31 B1 O1 N2 . . . . 122.1(4) ?
C21 B1 O1 N2 . . . . -112.0(4) ?
N2 N3 O2 B1 . . . . 3.3(5) ?
O1 B1 O2 N3 . . . . -4.2(4) ?
C31 B1 O2 N3 . . . . -120.5(4) ?
C21 B1 O2 N3 . . . . 113.1(4) ?
C11 N1 C1 C2 . . . . 98.0(4) ?
C15 N1 C1 C2 . . . . -125.0(4) ?
N3 N2 C2 C3 . . . . 123.9(4) ?
O1 N2 C2 C3 . . . . -55.3(5) ?
N3 N2 C2 C1 . . . . -111.2(4) ?
O1 N2 C2 C1 . . . . 69.5(4) ?
N1 C1 C2 N2 . . . . 75.5(4) ?
N1 C1 C2 C3 . . . . -163.2(4) ?
N2 C2 C3 C4 . . . . -170.7(4) ?
C1 C2 C3 C4 . . . . 68.4(5) ?
N2 C2 C3 C5 . . . . -48.5(5) ?
C1 C2 C3 C5 . . . . -169.4(4) ?
C1 N1 C11 C17 . . . . -57.2(5) ?
C15 N1 C11 C17 . . . . 166.8(4) ?
C1 N1 C11 C12 . . . . -172.3(4) ?
C15 N1 C11 C12 . . . . 51.8(5) ?
C1 N1 C11 C16 . . . . 64.4(5) ?
C15 N1 C11 C16 . . . . -71.5(5) ?
N1 C11 C12 C13 . . . . -55.4(5) ?
C17 C11 C12 C13 . . . . -172.5(4) ?
C16 C11 C12 C13 . . . . 70.9(5) ?
C11 C12 C13 C14 . . . . 58.1(5) ?
C12 C13 C14 C15 . . . . -56.4(6) ?
C1 N1 C15 C19 . . . . 57.7(5) ?
C11 N1 C15 C19 . . . . -167.1(4) ?
C1 N1 C15 C14 . . . . 174.3(4) ?
C11 N1 C15 C14 . . . . -50.5(5) ?
C1 N1 C15 C18 . . . . -62.1(5) ?
C11 N1 C15 C18 . . . . 73.1(5) ?
C13 C14 C15 N1 . . . . 52.1(5) ?
C13 C14 C15 C19 . . . . 169.6(4) ?
C13 C14 C15 C18 . . . . -73.8(5) ?
O1 B1 C21 C26 . . . . 156.1(4) ?
O2 B1 C21 C26 . . . . 47.7(6) ?
C31 B1 C21 C26 . . . . -79.1(5) ?
O1 B1 C21 C22 . . . . -24.8(6) ?
O2 B1 C21 C22 . . . . -133.1(4) ?
C31 B1 C21 C22 . . . . 100.0(5) ?
C26 C21 C22 F22 . . . . -179.2(4) ?
B1 C21 C22 F22 . . . . 1.6(7) ?
C26 C21 C22 C23 . . . . -0.3(7) ?
B1 C21 C22 C23 . . . . -179.5(4) ?
F22 C22 C23 F23 . . . . -2.0(6) ?
C21 C22 C23 F23 . . . . 179.1(4) ?
F22 C22 C23 C24 . . . . 177.1(4) ?
C21 C22 C23 C24 . . . . -1.8(7) ?
F23 C23 C24 F24 . . . . 0.5(7) ?
C22 C23 C24 F24 . . . . -178.7(4) ?
F23 C23 C24 C25 . . . . -179.2(4) ?
C22 C23 C24 C25 . . . . 1.6(7) ?
F24 C24 C25 F25 . . . . 0.0(7) ?
C23 C24 C25 F25 . . . . 179.7(4) ?
F24 C24 C25 C26 . . . . -179.2(4) ?
C23 C24 C25 C26 . . . . 0.5(7) ?
C22 C21 C26 F26 . . . . -177.2(4) ?
B1 C21 C26 F26 . . . . 2.0(6) ?
C22 C21 C26 C25 . . . . 2.6(7) ?
B1 C21 C26 C25 . . . . -178.2(4) ?
F25 C25 C26 F26 . . . . -2.1(7) ?
C24 C25 C26 F26 . . . . 177.1(4) ?
F25 C25 C26 C21 . . . . 178.0(4) ?
C24 C25 C26 C21 . . . . -2.8(7) ?
O1 B1 C31 C36 . . . . 49.5(5) ?
O2 B1 C31 C36 . . . . 158.5(4) ?
C21 B1 C31 C36 . . . . -76.4(5) ?
O1 B1 C31 C32 . . . . -129.0(4) ?
O2 B1 C31 C32 . . . . -20.0(6) ?
C21 B1 C31 C32 . . . . 105.1(5) ?
C36 C31 C32 F32 . . . . 178.0(4) ?
B1 C31 C32 F32 . . . . -3.5(7) ?
C36 C31 C32 C33 . . . . -1.6(6) ?
B1 C31 C32 C33 . . . . 177.0(4) ?
F32 C32 C33 F33 . . . . 0.4(6) ?
C31 C32 C33 F33 . . . . 180.0(4) ?
F32 C32 C33 C34 . . . . -178.6(4) ?
C31 C32 C33 C34 . . . . 1.0(7) ?
F33 C33 C34 F34 . . . . 1.7(7) ?
C32 C33 C34 F34 . . . . -179.4(4) ?
F33 C33 C34 C35 . . . . -178.8(4) ?
C32 C33 C34 C35 . . . . 0.1(7) ?
F34 C34 C35 F35 . . . . -2.2(7) ?
C33 C34 C35 F35 . . . . 178.3(4) ?
F34 C34 C35 C36 . . . . 178.9(4) ?
C33 C34 C35 C36 . . . . -0.5(7) ?
C32 C31 C36 F36 . . . . -179.4(4) ?
B1 C31 C36 F36 . . . . 2.0(6) ?
C32 C31 C36 C35 . . . . 1.1(6) ?
B1 C31 C36 C35 . . . . -177.5(4) ?
F35 C35 C36 F36 . . . . 1.6(6) ?
C34 C35 C36 F36 . . . . -179.6(4) ?
F35 C35 C36 C31 . . . . -178.9(4) ?
C34 C35 C36 C31 . . . . -0.1(7) ?

_shelx_res_file                  
;
erk8408.res created by SHELXL-2014/7


TITL erk8408.res in P2(1)/c
CELL  0.71073  11.4759  11.5926  20.7695   90.000   95.877   90.000
ZERR    4.000   0.0007   0.0007   0.0013    0.000    0.002    0.000
LATT 1
SYMM -X, 1/2+Y, 1/2-Z
SFAC C  H  B  N  O  F
UNIT 104  112  4  12  8  40
SIZE 0.078 0.092 0.182
TEMP -168.120
ACTA
CONF

L.S. 20
BOND $H
FMAP 2
PLAN 10

OMIT     0   6   0
OMIT    -3   6   6

WGHT    0.031500   13.152400
FVAR       0.43560
B1    3    0.547133    0.698679    0.390475    11.00000    0.01462    0.00999 =
         0.02138   -0.00404    0.00249    0.00050
N1    4    0.140137    0.805435    0.337799    11.00000    0.00910    0.00994 =
         0.01214    0.00290   -0.00066   -0.00264
N2    4    0.365307    0.727148    0.420646    11.00000    0.01061    0.00781 =
         0.01509    0.00116    0.00042   -0.00401
N3    4    0.366217    0.620859    0.409986    11.00000    0.01631    0.01557 =
         0.01851    0.00091   -0.00106   -0.00009
O1    5    0.461182    0.786747    0.410577    11.00000    0.00692    0.00859 =
         0.01775    0.00018    0.00066   -0.00361
O2    5    0.467608    0.591980    0.389385    11.00000    0.01598    0.01067 =
         0.02731   -0.00384    0.00510    0.00231
C1    1    0.209983    0.867982    0.388844    11.00000    0.00836    0.01101 =
         0.01985   -0.00319    0.00368    0.00160
AFIX  23
H1A   2    0.159830    0.926278    0.407300    11.00000   -1.20000
H1B   2    0.273502    0.909527    0.369732    11.00000   -1.20000
AFIX   0
C2    1    0.265052    0.789024    0.444304    11.00000    0.00745    0.01015 =
         0.01473   -0.00212    0.00466   -0.00263
AFIX  13
H2    2    0.205193    0.730891    0.454443    11.00000   -1.20000
AFIX   0
C3    1    0.308467    0.853065    0.507018    11.00000    0.01342    0.02344 =
         0.01580   -0.00209   -0.00151   -0.00586
AFIX  13
H3    2    0.358649    0.919125    0.495789    11.00000   -1.20000
AFIX   0
C4    1    0.204282    0.900968    0.538500    11.00000    0.02682    0.05132 =
         0.01946   -0.01509    0.00684   -0.00580
AFIX 137
H4A   2    0.160943    0.955200    0.508795    11.00000   -1.50000
H4B   2    0.232390    0.941036    0.578658    11.00000   -1.50000
H4C   2    0.152559    0.837452    0.548276    11.00000   -1.50000
AFIX   0
C5    1    0.381404    0.774553    0.554704    11.00000    0.03193    0.03817 =
         0.01424    0.00028   -0.00538   -0.01180
AFIX 137
H5A   2    0.335264    0.706394    0.563755    11.00000   -1.50000
H5B   2    0.403318    0.816603    0.595065    11.00000   -1.50000
H5C   2    0.452355    0.750365    0.535841    11.00000   -1.50000
AFIX   0
C11   1    0.011492    0.809017    0.344932    11.00000    0.00582    0.01776 =
         0.01845    0.00216    0.00101   -0.00066
C12   1   -0.051769    0.727296    0.294626    11.00000    0.01177    0.02208 =
         0.02783    0.00023   -0.00578   -0.00254
AFIX  23
H12A  2   -0.027447    0.647047    0.305334    11.00000   -1.20000
H12B  2   -0.137218    0.732683    0.297360    11.00000   -1.20000
AFIX   0
C13   1   -0.027019    0.753425    0.225887    11.00000    0.02329    0.03017 =
         0.01887   -0.00183   -0.00639   -0.00199
AFIX  23
H13A  2   -0.055376    0.831699    0.213311    11.00000   -1.20000
H13B  2   -0.067822    0.697070    0.195655    11.00000   -1.20000
AFIX   0
C14   1    0.104856    0.745801    0.222960    11.00000    0.02427    0.03322 =
         0.01282   -0.00627    0.00018    0.00336
AFIX  23
H14A  2    0.122449    0.765586    0.178606    11.00000   -1.20000
H14B  2    0.130163    0.665144    0.231593    11.00000   -1.20000
AFIX   0
C15   1    0.175915    0.824885    0.270921    11.00000    0.01079    0.01928 =
         0.01590   -0.00050    0.00297    0.00143
C16   1   -0.044205    0.930033    0.338471    11.00000    0.00672    0.02339 =
         0.03088   -0.00378   -0.00164    0.00063
AFIX 137
H16A  2    0.004691    0.984913    0.365025    11.00000   -1.50000
H16B  2   -0.122611    0.927693    0.353207    11.00000   -1.50000
H16C  2   -0.050098    0.954416    0.293075    11.00000   -1.50000
AFIX   0
C17   1   -0.009673    0.760568    0.410710    11.00000    0.01338    0.03730 =
         0.02119    0.00289    0.00137   -0.00237
AFIX 137
H17A  2    0.026605    0.684198    0.416196    11.00000   -1.50000
H17B  2   -0.094125    0.753959    0.413561    11.00000   -1.50000
H17C  2    0.024849    0.812300    0.444798    11.00000   -1.50000
AFIX   0
C18   1    0.163776    0.951183    0.247769    11.00000    0.01718    0.03882 =
         0.02493    0.01812    0.00348    0.00410
AFIX 137
H18A  2    0.081110    0.968414    0.234756    11.00000   -1.50000
H18B  2    0.209135    0.962520    0.210778    11.00000   -1.50000
H18C  2    0.193372    1.002835    0.283068    11.00000   -1.50000
AFIX   0
C19   1    0.304046    0.790829    0.270657    11.00000    0.01588    0.03289 =
         0.01124    0.00200    0.00277   -0.00061
AFIX 137
H19A  2    0.353733    0.848414    0.294622    11.00000   -1.50000
H19B  2    0.323877    0.786942    0.225922    11.00000   -1.50000
H19C  2    0.316974    0.715217    0.291258    11.00000   -1.50000
AFIX   0
C21   1    0.659623    0.682231    0.445109    11.00000    0.01497    0.01591 =
         0.01615    0.00051    0.00683   -0.00408
C22   1    0.699841    0.764959    0.490339    11.00000    0.01676    0.01678 =
         0.01534    0.00426    0.00836    0.00508
F22   6    0.644171    0.867305    0.492903    11.00000    0.02186    0.01693 =
         0.02474   -0.00401   -0.00351    0.00108
C23   1    0.795687    0.747529    0.535214    11.00000    0.01985    0.02347 =
         0.00926   -0.00373    0.00229   -0.00257
F23   6    0.831269    0.831320    0.577104    11.00000    0.02658    0.03411 =
         0.02202   -0.00833   -0.00640   -0.00040
C24   1    0.852615    0.644243    0.537081    11.00000    0.00764    0.03585 =
         0.01413    0.00921    0.00058    0.00475
F24   6    0.944415    0.624884    0.581159    11.00000    0.02479    0.05349 =
         0.01673    0.00313   -0.00919    0.01495
C25   1    0.816095    0.558984    0.493167    11.00000    0.01812    0.02366 =
         0.01840    0.00728    0.00450    0.01131
F25   6    0.871279    0.457433    0.494151    11.00000    0.03104    0.02385 =
         0.03764    0.00538    0.00136    0.01426
C26   1    0.722623    0.581590    0.447964    11.00000    0.01184    0.01661 =
         0.02225   -0.00186    0.00348   -0.00164
F26   6    0.692440    0.497827    0.403687    11.00000    0.02224    0.01891 =
         0.03660   -0.00855   -0.00153    0.00485
C31   1    0.586664    0.730920    0.319747    11.00000    0.00310    0.02209 =
         0.01746   -0.00047   -0.00235    0.00275
C32   1    0.584790    0.656351    0.267613    11.00000    0.00494    0.02223 =
         0.02593   -0.00550   -0.00633    0.00601
F32   6    0.553953    0.544973    0.273426    11.00000    0.02098    0.02133 =
         0.03579   -0.01350    0.00210   -0.00035
C33   1    0.614606    0.690609    0.207620    11.00000    0.01308    0.03537 =
         0.01738   -0.00884   -0.00221    0.01351
F33   6    0.611360    0.614763    0.158730    11.00000    0.03788    0.05241 =
         0.02333   -0.01488   -0.00439    0.01497
C34   1    0.649404    0.802025    0.198534    11.00000    0.01063    0.04438 =
         0.01266    0.00567    0.00451    0.01473
F34   6    0.677494    0.836692    0.140539    11.00000    0.03609    0.06132 =
         0.02080    0.00919    0.01105    0.02081
C35   1    0.654810    0.879860    0.249301    11.00000    0.00606    0.02296 =
         0.03124    0.00845    0.00125    0.00303
F35   6    0.691153    0.986769    0.241166    11.00000    0.02014    0.03199 =
         0.03655    0.01476    0.00586    0.00120
C36   1    0.623231    0.841493    0.308331    11.00000    0.00318    0.02276 =
         0.02008   -0.00379   -0.00231    0.00285
F36   6    0.628936    0.919860    0.356373    11.00000    0.02327    0.01861 =
         0.02403   -0.00582    0.00527   -0.00553
HKLF 4

REM  erk8408.res in P2(1)/c
REM R1 =  0.0945 for    4015 Fo > 4sig(Fo)  and  0.1147 for all    4865 data
REM    385 parameters refined using      0 restraints

END

WGHT      0.0311     13.1795

REM Highest difference peak  0.497,  deepest hole -0.328,  1-sigma level  0.086
Q1    1   0.6877  0.9912  0.3293  11.00000  0.05    0.50
Q2    1   0.5493  0.9301  0.4151  11.00000  0.05    0.50
Q3    1   0.2442  1.0323  0.5038  11.00000  0.05    0.41
Q4    1   0.4517  0.9219  0.4435  11.00000  0.05    0.39
Q5    1   0.6862  0.7508  0.4451  11.00000  0.05    0.39
Q6    1   0.6795  0.8425  0.2887  11.00000  0.05    0.35
Q7    1   0.9108  0.8347  0.5859  11.00000  0.05    0.35
Q8    1   0.6549  0.5791  0.4016  11.00000  0.05    0.34
Q9    1   0.7923  0.4760  0.4989  11.00000  0.05    0.33
Q10   1   0.2326  0.7167  0.4445  11.00000  0.05    0.33
;
_shelx_res_checksum              9756
####################################################################### 
# 
# This file contains crystal structure data downloaded from the 
# Cambridge Structural Database (CSD) hosted by the Cambridge 
# Crystallographic Data Centre (CCDC).
# 
# Full information about CCDC data access policies and citation 
# guidelines are available at http://www.ccdc.cam.ac.uk/access/V1 
# 
# Audit and citation data items may have been added by the CCDC. 
# Please retain this information to preserve the provenance of 
# this file and to allow appropriate attribution of the data. 
# 
#######################################################################

data_erk8384
_database_code_depnum_ccdc_archive 'CCDC 1506879'
_audit_update_record             
;
2016-09-27 deposited with the CCDC.
2017-01-04 downloaded from the CCDC.
;

_audit_creation_method           SHELXL-97
_chemical_name_systematic        
; 
 ? 
;
_chemical_name_common            ?
_chemical_melting_point          ?
_chemical_formula_moiety         ?
_chemical_formula_sum            'C32 H30 B F10 N'
_chemical_formula_weight         629.38

loop_
_atom_type_symbol
_atom_type_description
_atom_type_scat_dispersion_real
_atom_type_scat_dispersion_imag
_atom_type_scat_source
C C 0.0033 0.0016 'International Tables Vol C Tables 4.2.6.8 and 6.1.1.4'
H H 0.0000 0.0000 'International Tables Vol C Tables 4.2.6.8 and 6.1.1.4'
B B 0.0013 0.0007 'International Tables Vol C Tables 4.2.6.8 and 6.1.1.4'
N N 0.0061 0.0033 'International Tables Vol C Tables 4.2.6.8 and 6.1.1.4'
F F 0.0171 0.0103 'International Tables Vol C Tables 4.2.6.8 and 6.1.1.4'

_symmetry_cell_setting           triclinic
_symmetry_space_group_name_H-M   P-1

loop_
_symmetry_equiv_pos_as_xyz
'x, y, z'
'-x, -y, -z'

_cell_length_a                   10.9697(2)
_cell_length_b                   11.2538(2)
_cell_length_c                   13.9662(4)
_cell_angle_alpha                93.564(1)
_cell_angle_beta                 101.334(1)
_cell_angle_gamma                106.008(1)
_cell_volume                     1612.53(6)
_cell_formula_units_Z            2
_cell_measurement_temperature    223(2)
_cell_measurement_reflns_used    4498
_cell_measurement_theta_min      4.08
_cell_measurement_theta_max      28.28

_exptl_crystal_description       plate
_exptl_crystal_colour            colourless
_exptl_crystal_size_max          0.13
_exptl_crystal_size_mid          0.12
_exptl_crystal_size_min          0.05
_exptl_crystal_density_meas      ?
_exptl_crystal_density_diffrn    1.296
_exptl_crystal_density_method    'not measured'
_exptl_crystal_F_000             648
_exptl_absorpt_coefficient_mu    0.115
_exptl_absorpt_correction_type   multi-scan
_exptl_absorpt_correction_T_min  0.9852
_exptl_absorpt_correction_T_max  0.9943
_exptl_absorpt_process_details   
'Denzo (Otwinowski, Borek, Majewski & Minor, 2003)'

_exptl_special_details           
; 
 ? 
;

_diffrn_ambient_temperature      223(2)
_diffrn_radiation_wavelength     0.71073
_diffrn_radiation_type           MoK\a
_diffrn_radiation_source         'rotating anode Nonius FR591'
_diffrn_radiation_monochromator  'Montel mirror'
_diffrn_measurement_device_type  'Nonius KappaCCD APEXII'
_diffrn_measurement_method       '\w and \f scans'
_diffrn_detector_area_resol_mean ?
_diffrn_standards_number         ?
_diffrn_standards_interval_count ?
_diffrn_standards_interval_time  ?
_diffrn_standards_decay_%        ?
_diffrn_reflns_number            16999
_diffrn_reflns_av_R_equivalents  0.040
_diffrn_reflns_av_sigmaI/netI    0.0462
_diffrn_reflns_limit_h_min       -14
_diffrn_reflns_limit_h_max       14
_diffrn_reflns_limit_k_min       -14
_diffrn_reflns_limit_k_max       14
_diffrn_reflns_limit_l_min       -18
_diffrn_reflns_limit_l_max       18
_diffrn_reflns_theta_min         4.25
_diffrn_reflns_theta_max         28.30
_reflns_number_total             7754
_reflns_number_gt                5594
_reflns_threshold_expression     >2sigma(I)

_computing_data_collection       'Collect (Nonius B.V., 1998)'
_computing_cell_refinement       'Collect (Nonius B.V., 1998)'
_computing_data_reduction        'Denzo-SMN (Otwinowski & Minor, 1997)'
_computing_structure_solution    'SHELXS-97 (Sheldrick, 1990)'
_computing_structure_refinement  'SHELXL-97 (Sheldrick, 1997)'
_computing_molecular_graphics    'XP (BrukerAXS, 2000)'
_computing_publication_material  'SHELXL-97 (Sheldrick, 1997)'

_refine_special_details          
; 
 Refinement of F^2^ against ALL reflections.  The weighted R-factor wR and 
 goodness of fit S are based on F^2^, conventional R-factors R are based 
 on F, with F set to zero for negative F^2^. The threshold expression of 
 F^2^ > 2sigma(F^2^) is used only for calculating R-factors(gt) etc. and is 
 not relevant to the choice of reflections for refinement.  R-factors based 
 on F^2^ are statistically about twice as large as those based on F, and R- 
 factors based on ALL data will be even larger. 

 A disordered dichloromethane molecule was found in the asymmetrical unit
 and could not be satisfactorily refined. The program SQUEEZE (A. L. Spek
 J. Appl. Cryst., 2003, 36, 7-13) was therefore used to remove 
 mathematically the effect of the solvent.
 The quoted formula and derived parameters are not included the squeezed
 solvent molecule.  

 The hydrogen at N1 atom was refined freely.

;
loop_
_platon_squeeze_void_nr
_platon_squeeze_void_average_x
_platon_squeeze_void_average_y
_platon_squeeze_void_average_z
_platon_squeeze_void_volume
_platon_squeeze_void_count_electrons
_platon_squeeze_void_content
1 0.500 1.000 0.000 262 90 ' '


_refine_ls_structure_factor_coef Fsqd
_refine_ls_matrix_type           full
_refine_ls_weighting_scheme      calc
_refine_ls_weighting_details     
'calc w=1/[\s^2^(Fo^2^)+(0.0382P)^2^+1.2802P] where P=(Fo^2^+2Fc^2^)/3'
_atom_sites_solution_primary     direct
_atom_sites_solution_secondary   difmap
_atom_sites_solution_hydrogens   geom
_refine_ls_hydrogen_treatment    mixed
_refine_ls_extinction_method     none
_refine_ls_extinction_coef       ?
_refine_ls_number_reflns         7754
_refine_ls_number_parameters     406
_refine_ls_number_restraints     0
_refine_ls_R_factor_all          0.0871
_refine_ls_R_factor_gt           0.0639
_refine_ls_wR_factor_ref         0.1502
_refine_ls_wR_factor_gt          0.1390
_refine_ls_goodness_of_fit_ref   1.052
_refine_ls_restrained_S_all      1.052
_refine_ls_shift/su_max          0.000
_refine_ls_shift/su_mean         0.000

loop_
_atom_site_label
_atom_site_type_symbol
_atom_site_fract_x
_atom_site_fract_y
_atom_site_fract_z
_atom_site_U_iso_or_equiv
_atom_site_adp_type
_atom_site_occupancy
_atom_site_symmetry_multiplicity
_atom_site_calc_flag
_atom_site_refinement_flags
_atom_site_disorder_assembly
_atom_site_disorder_group
N1 N 0.71073(16) 0.66786(17) 0.32651(13) 0.0320(4) Uani 1 1 d . . .
H1 H 0.714(2) 0.592(2) 0.3488(16) 0.029(5) Uiso 1 1 d . . .
C1 C 0.56597(19) 0.6433(2) 0.27741(15) 0.0330(4) Uani 1 1 d . . .
H1A H 0.5255 0.6803 0.3233 0.040 Uiso 1 1 calc R . .
H1B H 0.5609 0.6876 0.2192 0.040 Uiso 1 1 calc R . .
C2 C 0.48480(19) 0.50713(19) 0.24571(15) 0.0316(4) Uani 1 1 d . . .
H2 H 0.5085 0.4759 0.1863 0.038 Uiso 1 1 calc R . .
C3 C 0.5085(2) 0.4248(2) 0.32621(17) 0.0417(5) Uani 1 1 d . . .
H3A H 0.5980 0.4229 0.3378 0.063 Uiso 1 1 calc R . .
H3B H 0.4506 0.3410 0.3055 0.063 Uiso 1 1 calc R . .
H3C H 0.4918 0.4583 0.3864 0.063 Uiso 1 1 calc R . .
C4 C 0.2989(2) 0.5628(2) 0.31320(15) 0.0345(4) Uani 1 1 d . . .
C5 C 0.2892(2) 0.6144(2) 0.38845(16) 0.0369(5) Uani 1 1 d . . .
C11 C 0.8033(2) 0.6873(2) 0.25315(18) 0.0424(5) Uani 1 1 d . . .
C12 C 0.9422(2) 0.7080(3) 0.3132(2) 0.0495(6) Uani 1 1 d . . .
H12A H 0.9478 0.6305 0.3396 0.059 Uiso 1 1 calc R . .
H12B H 1.0024 0.7262 0.2689 0.059 Uiso 1 1 calc R . .
C13 C 0.9863(2) 0.8122(3) 0.3975(2) 0.0509(6) Uani 1 1 d . . .
H13A H 1.0761 0.8213 0.4315 0.061 Uiso 1 1 calc R . .
H13B H 0.9829 0.8910 0.3726 0.061 Uiso 1 1 calc R . .
C14 C 0.8968(2) 0.7804(2) 0.46785(18) 0.0459(5) Uani 1 1 d . . .
H14A H 0.9255 0.8473 0.5230 0.055 Uiso 1 1 calc R . .
H14B H 0.9054 0.7039 0.4945 0.055 Uiso 1 1 calc R . .
C15 C 0.7532(2) 0.7621(2) 0.42258(16) 0.0387(5) Uani 1 1 d . . .
C16 C 0.7944(3) 0.7953(3) 0.19479(19) 0.0528(6) Uani 1 1 d . . .
H16A H 0.8493 0.8010 0.1476 0.079 Uiso 1 1 calc R . .
H16B H 0.8232 0.8722 0.2393 0.079 Uiso 1 1 calc R . .
H16C H 0.7050 0.7817 0.1602 0.079 Uiso 1 1 calc R . .
C17 C 0.7637(2) 0.5673(3) 0.18312(19) 0.0496(6) Uani 1 1 d . . .
H17A H 0.8297 0.5693 0.1456 0.074 Uiso 1 1 calc R . .
H17B H 0.6813 0.5593 0.1385 0.074 Uiso 1 1 calc R . .
H17C H 0.7549 0.4968 0.2206 0.074 Uiso 1 1 calc R . .
C18 C 0.6738(3) 0.7009(3) 0.49450(17) 0.0488(6) Uani 1 1 d . . .
H18A H 0.6837 0.6186 0.5014 0.073 Uiso 1 1 calc R . .
H18B H 0.5827 0.6938 0.4696 0.073 Uiso 1 1 calc R . .
H18C H 0.7046 0.7515 0.5581 0.073 Uiso 1 1 calc R . .
C19 C 0.7268(3) 0.8849(2) 0.4020(2) 0.0497(6) Uani 1 1 d . . .
H19A H 0.7381 0.9354 0.4638 0.074 Uiso 1 1 calc R . .
H19B H 0.6384 0.8686 0.3643 0.074 Uiso 1 1 calc R . .
H19C H 0.7872 0.9289 0.3648 0.074 Uiso 1 1 calc R . .
B1 B 0.3270(2) 0.5005(2) 0.21750(17) 0.0317(5) Uani 1 1 d . . .
C21 C 0.24042(19) 0.3518(2) 0.18808(15) 0.0325(4) Uani 1 1 d . . .
F22 F 0.34298(14) 0.33497(13) 0.05564(10) 0.0497(4) Uani 1 1 d . . .
C22 C 0.2598(2) 0.2801(2) 0.11087(16) 0.0368(5) Uani 1 1 d . . .
F23 F 0.22614(16) 0.09125(14) 0.01068(11) 0.0589(4) Uani 1 1 d . . .
C23 C 0.1992(2) 0.1548(2) 0.08425(17) 0.0418(5) Uani 1 1 d . . .
F24 F 0.05293(17) -0.02993(14) 0.11198(13) 0.0671(5) Uani 1 1 d . . .
C24 C 0.1113(2) 0.0929(2) 0.13549(19) 0.0467(6) Uani 1 1 d . . .
F25 F -0.00173(16) 0.10047(15) 0.26164(13) 0.0650(5) Uani 1 1 d . . .
C25 C 0.0857(2) 0.1589(2) 0.21108(18) 0.0432(5) Uani 1 1 d . . .
F26 F 0.11420(14) 0.34011(14) 0.30989(10) 0.0504(4) Uani 1 1 d . . .
C26 C 0.1484(2) 0.2846(2) 0.23559(16) 0.0374(5) Uani 1 1 d . . .
C31 C 0.28149(19) 0.57370(19) 0.12333(14) 0.0311(4) Uani 1 1 d . . .
F32 F 0.07733(12) 0.54616(14) 0.16582(10) 0.0484(3) Uani 1 1 d . . .
C32 C 0.1596(2) 0.5929(2) 0.10733(16) 0.0372(5) Uani 1 1 d . . .
F33 F -0.00532(14) 0.67283(17) 0.02580(12) 0.0622(4) Uani 1 1 d . . .
C33 C 0.1130(2) 0.6563(2) 0.03478(18) 0.0445(5) Uani 1 1 d . . .
F34 F 0.14589(18) 0.76522(19) -0.10162(13) 0.0746(5) Uani 1 1 d . . .
C34 C 0.1889(3) 0.7025(2) -0.02977(18) 0.0482(6) Uani 1 1 d . . .
F35 F 0.38311(16) 0.72772(17) -0.08320(11) 0.0633(4) Uani 1 1 d . . .
C35 C 0.3090(2) 0.6844(2) -0.02005(16) 0.0428(5) Uani 1 1 d . . .
F36 F 0.47008(13) 0.60596(14) 0.05693(10) 0.0466(3) Uani 1 1 d . . .
C36 C 0.3513(2) 0.6207(2) 0.05474(15) 0.0352(4) Uani 1 1 d . . .
C41 C 0.2700(2) 0.6676(2) 0.47872(15) 0.0360(5) Uani 1 1 d . . .
C42 C 0.3501(3) 0.7814(2) 0.52769(19) 0.0469(6) Uani 1 1 d . . .
H42 H 0.4179 0.8273 0.5007 0.056 Uiso 1 1 calc R . .
C43 C 0.3317(3) 0.8284(3) 0.6162(2) 0.0594(7) Uani 1 1 d . . .
H43 H 0.3878 0.9053 0.6491 0.071 Uiso 1 1 calc R . .
C44 C 0.2321(3) 0.7636(3) 0.65605(19) 0.0601(8) Uani 1 1 d . . .
H44 H 0.2195 0.7962 0.7157 0.072 Uiso 1 1 calc R . .
C45 C 0.1511(3) 0.6508(3) 0.60833(19) 0.0535(7) Uani 1 1 d . . .
H45 H 0.0826 0.6064 0.6353 0.064 Uiso 1 1 calc R . .
C46 C 0.1699(2) 0.6022(2) 0.52087(17) 0.0424(5) Uani 1 1 d . . .
H46 H 0.1146 0.5243 0.4893 0.051 Uiso 1 1 calc R . .

loop_
_atom_site_aniso_label
_atom_site_aniso_U_11
_atom_site_aniso_U_22
_atom_site_aniso_U_33
_atom_site_aniso_U_23
_atom_site_aniso_U_13
_atom_site_aniso_U_12
N1 0.0292(9) 0.0342(9) 0.0318(9) 0.0052(7) 0.0052(7) 0.0091(7)
C1 0.0260(9) 0.0401(11) 0.0323(10) 0.0079(8) 0.0056(8) 0.0084(8)
C2 0.0267(9) 0.0371(11) 0.0314(10) 0.0057(8) 0.0069(8) 0.0097(8)
C3 0.0330(11) 0.0462(13) 0.0432(12) 0.0143(10) 0.0015(9) 0.0102(10)
C4 0.0287(10) 0.0424(11) 0.0322(10) 0.0059(9) 0.0066(8) 0.0098(9)
C5 0.0351(11) 0.0438(12) 0.0335(11) 0.0062(9) 0.0090(9) 0.0131(9)
C11 0.0311(11) 0.0510(13) 0.0442(13) 0.0046(10) 0.0151(10) 0.0059(10)
C12 0.0297(11) 0.0614(16) 0.0528(15) 0.0001(12) 0.0093(10) 0.0072(11)
C13 0.0316(12) 0.0561(15) 0.0553(15) 0.0043(12) 0.0009(11) 0.0040(11)
C14 0.0402(12) 0.0492(13) 0.0396(12) 0.0000(10) -0.0038(10) 0.0091(10)
C15 0.0378(11) 0.0434(12) 0.0324(11) 0.0021(9) 0.0022(9) 0.0125(9)
C16 0.0490(14) 0.0598(16) 0.0427(13) 0.0188(12) 0.0130(11) 0.0000(12)
C17 0.0367(12) 0.0661(16) 0.0442(13) -0.0055(12) 0.0154(11) 0.0107(11)
C18 0.0480(14) 0.0641(16) 0.0333(12) 0.0042(11) 0.0077(10) 0.0164(12)
C19 0.0511(14) 0.0435(13) 0.0512(14) -0.0021(11) 0.0019(11) 0.0172(11)
B1 0.0279(11) 0.0381(12) 0.0289(11) 0.0059(9) 0.0072(9) 0.0088(9)
C21 0.0270(10) 0.0415(11) 0.0290(10) 0.0070(8) 0.0047(8) 0.0104(8)
F22 0.0523(8) 0.0498(8) 0.0451(8) -0.0009(6) 0.0248(7) 0.0037(6)
C22 0.0327(11) 0.0440(12) 0.0321(10) 0.0065(9) 0.0086(9) 0.0074(9)
F23 0.0714(10) 0.0501(8) 0.0518(9) -0.0080(7) 0.0165(8) 0.0134(7)
C23 0.0442(12) 0.0448(13) 0.0342(11) 0.0013(9) 0.0056(10) 0.0127(10)
F24 0.0711(11) 0.0415(8) 0.0737(11) 0.0022(8) 0.0129(9) -0.0043(7)
C24 0.0450(13) 0.0364(12) 0.0496(14) 0.0071(10) 0.0043(11) 0.0015(10)
F25 0.0607(10) 0.0594(10) 0.0690(11) 0.0171(8) 0.0298(9) -0.0045(8)
C25 0.0343(11) 0.0466(13) 0.0431(13) 0.0141(10) 0.0091(10) 0.0007(10)
F26 0.0470(8) 0.0587(9) 0.0463(8) 0.0054(7) 0.0245(7) 0.0069(7)
C26 0.0293(10) 0.0471(12) 0.0344(11) 0.0050(9) 0.0063(8) 0.0096(9)
C31 0.0303(10) 0.0348(10) 0.0267(9) 0.0016(8) 0.0037(8) 0.0093(8)
F32 0.0335(7) 0.0708(9) 0.0465(8) 0.0131(7) 0.0135(6) 0.0196(6)
C32 0.0326(11) 0.0442(12) 0.0349(11) 0.0018(9) 0.0063(9) 0.0133(9)
F33 0.0439(8) 0.0847(12) 0.0664(10) 0.0190(9) 0.0029(7) 0.0367(8)
C33 0.0367(12) 0.0518(14) 0.0454(13) 0.0038(11) 0.0001(10) 0.0203(10)
F34 0.0756(12) 0.0972(13) 0.0598(10) 0.0388(10) 0.0041(9) 0.0409(10)
C34 0.0521(14) 0.0557(15) 0.0378(12) 0.0143(11) -0.0012(11) 0.0236(12)
F35 0.0645(10) 0.0864(12) 0.0458(9) 0.0314(8) 0.0199(8) 0.0229(9)
C35 0.0469(13) 0.0505(13) 0.0301(11) 0.0111(10) 0.0074(10) 0.0123(11)
F36 0.0380(7) 0.0712(9) 0.0380(7) 0.0170(6) 0.0152(6) 0.0212(7)
C36 0.0333(10) 0.0444(12) 0.0293(10) 0.0041(9) 0.0060(8) 0.0142(9)
C41 0.0365(11) 0.0430(12) 0.0299(10) 0.0014(9) 0.0027(8) 0.0178(9)
C42 0.0478(14) 0.0428(13) 0.0486(14) 0.0010(11) 0.0063(11) 0.0149(11)
C43 0.0677(18) 0.0523(15) 0.0522(16) -0.0151(12) -0.0032(14) 0.0242(14)
C44 0.076(2) 0.082(2) 0.0356(13) -0.0036(13) 0.0103(13) 0.0492(17)
C45 0.0532(15) 0.0780(19) 0.0421(13) 0.0107(13) 0.0180(12) 0.0341(14)
C46 0.0390(12) 0.0551(14) 0.0354(11) 0.0042(10) 0.0085(9) 0.0175(11)

_geom_special_details            
; 
 All esds (except the esd in the dihedral angle between two l.s. planes) 
 are estimated using the full covariance matrix.  The cell esds are taken 
 into account individually in the estimation of esds in distances, angles 
 and torsion angles; correlations between esds in cell parameters are only 
 used when they are defined by crystal symmetry.  An approximate (isotropic) 
 treatment of cell esds is used for estimating esds involving l.s. planes. 
;

loop_
_geom_bond_atom_site_label_1
_geom_bond_atom_site_label_2
_geom_bond_distance
_geom_bond_site_symmetry_2
_geom_bond_publ_flag
N1 C1 1.541(3) . ?
N1 C11 1.563(3) . ?
N1 C15 1.564(3) . ?
N1 H1 0.93(2) . ?
C1 C2 1.532(3) . ?
C1 H1A 0.9800 . ?
C1 H1B 0.9800 . ?
C2 C3 1.529(3) . ?
C2 B1 1.677(3) . ?
C2 H2 0.9900 . ?
C3 H3A 0.9700 . ?
C3 H3B 0.9700 . ?
C3 H3C 0.9700 . ?
C4 C5 1.206(3) . ?
C4 B1 1.593(3) . ?
C5 C41 1.439(3) . ?
C11 C16 1.520(4) . ?
C11 C17 1.521(3) . ?
C11 C12 1.535(3) . ?
C12 C13 1.513(4) . ?
C12 H12A 0.9800 . ?
C12 H12B 0.9800 . ?
C13 C14 1.511(4) . ?
C13 H13A 0.9800 . ?
C13 H13B 0.9800 . ?
C14 C15 1.529(3) . ?
C14 H14A 0.9800 . ?
C14 H14B 0.9800 . ?
C15 C19 1.521(3) . ?
C15 C18 1.530(3) . ?
C16 H16A 0.9700 . ?
C16 H16B 0.9700 . ?
C16 H16C 0.9700 . ?
C17 H17A 0.9700 . ?
C17 H17B 0.9700 . ?
C17 H17C 0.9700 . ?
C18 H18A 0.9700 . ?
C18 H18B 0.9700 . ?
C18 H18C 0.9700 . ?
C19 H19A 0.9700 . ?
C19 H19B 0.9700 . ?
C19 H19C 0.9700 . ?
B1 C21 1.660(3) . ?
B1 C31 1.662(3) . ?
C21 C22 1.391(3) . ?
C21 C26 1.391(3) . ?
F22 C22 1.355(2) . ?
C22 C23 1.374(3) . ?
F23 C23 1.342(3) . ?
C23 C24 1.375(3) . ?
F24 C24 1.342(3) . ?
C24 C25 1.370(4) . ?
F25 C25 1.352(3) . ?
C25 C26 1.380(3) . ?
F26 C26 1.345(2) . ?
C31 C36 1.382(3) . ?
C31 C32 1.390(3) . ?
F32 C32 1.356(2) . ?
C32 C33 1.373(3) . ?
F33 C33 1.344(3) . ?
C33 C34 1.375(4) . ?
F34 C34 1.347(3) . ?
C34 C35 1.370(3) . ?
F35 C35 1.339(3) . ?
C35 C36 1.381(3) . ?
F36 C36 1.353(2) . ?
C41 C42 1.383(3) . ?
C41 C46 1.399(3) . ?
C42 C43 1.387(4) . ?
C42 H42 0.9400 . ?
C43 C44 1.373(4) . ?
C43 H43 0.9400 . ?
C44 C45 1.373(4) . ?
C44 H44 0.9400 . ?
C45 C46 1.382(3) . ?
C45 H45 0.9400 . ?
C46 H46 0.9400 . ?

loop_
_geom_angle_atom_site_label_1
_geom_angle_atom_site_label_2
_geom_angle_atom_site_label_3
_geom_angle
_geom_angle_site_symmetry_1
_geom_angle_site_symmetry_3
_geom_angle_publ_flag
C1 N1 C11 114.24(16) . . ?
C1 N1 C15 112.00(16) . . ?
C11 N1 C15 117.26(16) . . ?
C1 N1 H1 103.6(14) . . ?
C11 N1 H1 103.5(13) . . ?
C15 N1 H1 104.2(13) . . ?
C2 C1 N1 116.96(17) . . ?
C2 C1 H1A 108.1 . . ?
N1 C1 H1A 108.1 . . ?
C2 C1 H1B 108.1 . . ?
N1 C1 H1B 108.1 . . ?
H1A C1 H1B 107.3 . . ?
C3 C2 C1 111.92(18) . . ?
C3 C2 B1 109.95(16) . . ?
C1 C2 B1 108.63(16) . . ?
C3 C2 H2 108.8 . . ?
C1 C2 H2 108.8 . . ?
B1 C2 H2 108.8 . . ?
C2 C3 H3A 109.5 . . ?
C2 C3 H3B 109.5 . . ?
H3A C3 H3B 109.5 . . ?
C2 C3 H3C 109.5 . . ?
H3A C3 H3C 109.5 . . ?
H3B C3 H3C 109.5 . . ?
C5 C4 B1 174.3(2) . . ?
C4 C5 C41 175.7(2) . . ?
C16 C11 C17 109.6(2) . . ?
C16 C11 C12 111.2(2) . . ?
C17 C11 C12 108.8(2) . . ?
C16 C11 N1 112.20(19) . . ?
C17 C11 N1 107.26(18) . . ?
C12 C11 N1 107.61(19) . . ?
C13 C12 C11 114.5(2) . . ?
C13 C12 H12A 108.6 . . ?
C11 C12 H12A 108.6 . . ?
C13 C12 H12B 108.6 . . ?
C11 C12 H12B 108.6 . . ?
H12A C12 H12B 107.6 . . ?
C14 C13 C12 108.3(2) . . ?
C14 C13 H13A 110.0 . . ?
C12 C13 H13A 110.0 . . ?
C14 C13 H13B 110.0 . . ?
C12 C13 H13B 110.0 . . ?
H13A C13 H13B 108.4 . . ?
C13 C14 C15 114.8(2) . . ?
C13 C14 H14A 108.6 . . ?
C15 C14 H14A 108.6 . . ?
C13 C14 H14B 108.6 . . ?
C15 C14 H14B 108.6 . . ?
H14A C14 H14B 107.5 . . ?
C19 C15 C14 111.7(2) . . ?
C19 C15 C18 110.1(2) . . ?
C14 C15 C18 107.91(19) . . ?
C19 C15 N1 111.14(18) . . ?
C14 C15 N1 109.09(18) . . ?
C18 C15 N1 106.62(18) . . ?
C11 C16 H16A 109.5 . . ?
C11 C16 H16B 109.5 . . ?
H16A C16 H16B 109.5 . . ?
C11 C16 H16C 109.5 . . ?
H16A C16 H16C 109.5 . . ?
H16B C16 H16C 109.5 . . ?
C11 C17 H17A 109.5 . . ?
C11 C17 H17B 109.5 . . ?
H17A C17 H17B 109.5 . . ?
C11 C17 H17C 109.5 . . ?
H17A C17 H17C 109.5 . . ?
H17B C17 H17C 109.5 . . ?
C15 C18 H18A 109.5 . . ?
C15 C18 H18B 109.5 . . ?
H18A C18 H18B 109.5 . . ?
C15 C18 H18C 109.5 . . ?
H18A C18 H18C 109.5 . . ?
H18B C18 H18C 109.5 . . ?
C15 C19 H19A 109.5 . . ?
C15 C19 H19B 109.5 . . ?
H19A C19 H19B 109.5 . . ?
C15 C19 H19C 109.5 . . ?
H19A C19 H19C 109.5 . . ?
H19B C19 H19C 109.5 . . ?
C4 B1 C21 112.37(17) . . ?
C4 B1 C31 108.00(17) . . ?
C21 B1 C31 106.42(16) . . ?
C4 B1 C2 106.03(17) . . ?
C21 B1 C2 107.92(17) . . ?
C31 B1 C2 116.24(16) . . ?
C22 C21 C26 113.09(19) . . ?
C22 C21 B1 120.19(17) . . ?
C26 C21 B1 126.69(18) . . ?
F22 C22 C23 115.79(19) . . ?
F22 C22 C21 119.32(19) . . ?
C23 C22 C21 124.9(2) . . ?
F23 C23 C22 121.3(2) . . ?
F23 C23 C24 119.4(2) . . ?
C22 C23 C24 119.3(2) . . ?
F24 C24 C25 121.1(2) . . ?
F24 C24 C23 120.3(2) . . ?
C25 C24 C23 118.7(2) . . ?
F25 C25 C24 119.8(2) . . ?
F25 C25 C26 119.9(2) . . ?
C24 C25 C26 120.3(2) . . ?
F26 C26 C25 115.15(19) . . ?
F26 C26 C21 121.2(2) . . ?
C25 C26 C21 123.7(2) . . ?
C36 C31 C32 112.77(19) . . ?
C36 C31 B1 127.80(18) . . ?
C32 C31 B1 119.43(18) . . ?
F32 C32 C33 115.63(19) . . ?
F32 C32 C31 119.44(19) . . ?
C33 C32 C31 124.9(2) . . ?
F33 C33 C32 121.0(2) . . ?
F33 C33 C34 119.9(2) . . ?
C32 C33 C34 119.0(2) . . ?
F34 C34 C35 120.3(2) . . ?
F34 C34 C33 120.4(2) . . ?
C35 C34 C33 119.3(2) . . ?
F35 C35 C34 119.8(2) . . ?
F35 C35 C36 121.0(2) . . ?
C34 C35 C36 119.2(2) . . ?
F36 C36 C35 114.53(19) . . ?
F36 C36 C31 120.72(19) . . ?
C35 C36 C31 124.7(2) . . ?
C42 C41 C46 118.0(2) . . ?
C42 C41 C5 122.1(2) . . ?
C46 C41 C5 119.9(2) . . ?
C41 C42 C43 120.8(3) . . ?
C41 C42 H42 119.6 . . ?
C43 C42 H42 119.6 . . ?
C44 C43 C42 120.5(3) . . ?
C44 C43 H43 119.8 . . ?
C42 C43 H43 119.8 . . ?
C45 C44 C43 119.7(2) . . ?
C45 C44 H44 120.2 . . ?
C43 C44 H44 120.2 . . ?
C44 C45 C46 120.3(3) . . ?
C44 C45 H45 119.9 . . ?
C46 C45 H45 119.9 . . ?
C45 C46 C41 120.8(2) . . ?
C45 C46 H46 119.6 . . ?
C41 C46 H46 119.6 . . ?

loop_
_geom_torsion_atom_site_label_1
_geom_torsion_atom_site_label_2
_geom_torsion_atom_site_label_3
_geom_torsion_atom_site_label_4
_geom_torsion
_geom_torsion_site_symmetry_1
_geom_torsion_site_symmetry_2
_geom_torsion_site_symmetry_3
_geom_torsion_site_symmetry_4
_geom_torsion_publ_flag
C11 N1 C1 C2 91.1(2) . . . . ?
C15 N1 C1 C2 -132.49(19) . . . . ?
N1 C1 C2 C3 46.3(2) . . . . ?
N1 C1 C2 B1 167.86(16) . . . . ?
B1 C4 C5 C41 -139(3) . . . . ?
C1 N1 C11 C16 58.4(2) . . . . ?
C15 N1 C11 C16 -75.6(2) . . . . ?
C1 N1 C11 C17 -62.1(2) . . . . ?
C15 N1 C11 C17 163.98(19) . . . . ?
C1 N1 C11 C12 -178.98(18) . . . . ?
C15 N1 C11 C12 47.1(3) . . . . ?
C16 C11 C12 C13 68.9(3) . . . . ?
C17 C11 C12 C13 -170.3(2) . . . . ?
N1 C11 C12 C13 -54.4(3) . . . . ?
C11 C12 C13 C14 61.0(3) . . . . ?
C12 C13 C14 C15 -58.9(3) . . . . ?
C13 C14 C15 C19 -72.2(3) . . . . ?
C13 C14 C15 C18 166.6(2) . . . . ?
C13 C14 C15 N1 51.1(3) . . . . ?
C1 N1 C15 C19 -57.1(2) . . . . ?
C11 N1 C15 C19 77.8(2) . . . . ?
C1 N1 C15 C14 179.22(18) . . . . ?
C11 N1 C15 C14 -45.8(2) . . . . ?
C1 N1 C15 C18 62.9(2) . . . . ?
C11 N1 C15 C18 -162.14(19) . . . . ?
C5 C4 B1 C21 134(2) . . . . ?
C5 C4 B1 C31 -109(2) . . . . ?
C5 C4 B1 C2 17(2) . . . . ?
C3 C2 B1 C4 65.8(2) . . . . ?
C1 C2 B1 C4 -57.0(2) . . . . ?
C3 C2 B1 C21 -54.8(2) . . . . ?
C1 C2 B1 C21 -177.56(16) . . . . ?
C3 C2 B1 C31 -174.16(18) . . . . ?
C1 C2 B1 C31 63.1(2) . . . . ?
C4 B1 C21 C22 -175.18(19) . . . . ?
C31 B1 C21 C22 66.8(2) . . . . ?
C2 B1 C21 C22 -58.6(2) . . . . ?
C4 B1 C21 C26 2.4(3) . . . . ?
C31 B1 C21 C26 -115.6(2) . . . . ?
C2 B1 C21 C26 119.0(2) . . . . ?
C26 C21 C22 F22 177.36(19) . . . . ?
B1 C21 C22 F22 -4.7(3) . . . . ?
C26 C21 C22 C23 -2.0(3) . . . . ?
B1 C21 C22 C23 175.9(2) . . . . ?
F22 C22 C23 F23 2.7(3) . . . . ?
C21 C22 C23 F23 -177.9(2) . . . . ?
F22 C22 C23 C24 -178.7(2) . . . . ?
C21 C22 C23 C24 0.7(4) . . . . ?
F23 C23 C24 F24 -0.1(4) . . . . ?
C22 C23 C24 F24 -178.7(2) . . . . ?
F23 C23 C24 C25 179.4(2) . . . . ?
C22 C23 C24 C25 0.8(4) . . . . ?
F24 C24 C25 F25 -1.5(4) . . . . ?
C23 C24 C25 F25 179.0(2) . . . . ?
F24 C24 C25 C26 178.7(2) . . . . ?
C23 C24 C25 C26 -0.7(4) . . . . ?
F25 C25 C26 F26 -0.8(3) . . . . ?
C24 C25 C26 F26 179.0(2) . . . . ?
F25 C25 C26 C21 179.5(2) . . . . ?
C24 C25 C26 C21 -0.8(4) . . . . ?
C22 C21 C26 F26 -177.70(19) . . . . ?
B1 C21 C26 F26 4.5(3) . . . . ?
C22 C21 C26 C25 2.0(3) . . . . ?
B1 C21 C26 C25 -175.7(2) . . . . ?
C4 B1 C31 C36 131.3(2) . . . . ?
C21 B1 C31 C36 -107.8(2) . . . . ?
C2 B1 C31 C36 12.4(3) . . . . ?
C4 B1 C31 C32 -48.8(2) . . . . ?
C21 B1 C31 C32 72.1(2) . . . . ?
C2 B1 C31 C32 -167.73(19) . . . . ?
C36 C31 C32 F32 176.64(19) . . . . ?
B1 C31 C32 F32 -3.3(3) . . . . ?
C36 C31 C32 C33 -2.9(3) . . . . ?
B1 C31 C32 C33 177.2(2) . . . . ?
F32 C32 C33 F33 1.9(3) . . . . ?
C31 C32 C33 F33 -178.6(2) . . . . ?
F32 C32 C33 C34 -177.6(2) . . . . ?
C31 C32 C33 C34 1.9(4) . . . . ?
F33 C33 C34 F34 0.5(4) . . . . ?
C32 C33 C34 F34 -179.9(2) . . . . ?
F33 C33 C34 C35 -179.7(2) . . . . ?
C32 C33 C34 C35 -0.1(4) . . . . ?
F34 C34 C35 F35 -1.0(4) . . . . ?
C33 C34 C35 F35 179.2(2) . . . . ?
F34 C34 C35 C36 179.5(2) . . . . ?
C33 C34 C35 C36 -0.3(4) . . . . ?
F35 C35 C36 F36 -0.6(3) . . . . ?
C34 C35 C36 F36 178.9(2) . . . . ?
F35 C35 C36 C31 179.5(2) . . . . ?
C34 C35 C36 C31 -0.9(4) . . . . ?
C32 C31 C36 F36 -177.45(19) . . . . ?
B1 C31 C36 F36 2.5(3) . . . . ?
C32 C31 C36 C35 2.4(3) . . . . ?
B1 C31 C36 C35 -177.7(2) . . . . ?
C4 C5 C41 C42 173(3) . . . . ?
C4 C5 C41 C46 -5(3) . . . . ?
C46 C41 C42 C43 0.3(4) . . . . ?
C5 C41 C42 C43 -178.0(2) . . . . ?
C41 C42 C43 C44 -0.9(4) . . . . ?
C42 C43 C44 C45 0.6(4) . . . . ?
C43 C44 C45 C46 0.4(4) . . . . ?
C44 C45 C46 C41 -1.0(4) . . . . ?
C42 C41 C46 C45 0.6(3) . . . . ?
C5 C41 C46 C45 179.0(2) . . . . ?

_diffrn_measured_fraction_theta_max 0.967
_diffrn_reflns_theta_full        28.30
_diffrn_measured_fraction_theta_full 0.967
_refine_diff_density_max         0.244
_refine_diff_density_min         -0.204
_refine_diff_density_rms         0.047

#=============================================================================
#  end of cif data for "erk8384"  (compound 24)
#=============================================================================
#=============================================================================
#  end of cif file
#=============================================================================
